# Supplementary material for: Poly[[bis­[μ2-8-ethyl-5-oxo-2-(piperazin-1-yl)-5,8-dihydro­pyrido[2,3-d]pyrimidine-6-carboxyl­ato]cobalt(II)] dihydrate]
Source: Acta Crystallogr Sect E Struct Rep Online. 2009 Oct 10;65(Pt 11):m1334. doi: 10.1107/S1600536809040185 (PMC2971434; doi:10.1107/S1600536809040185)
Supplement: Supplementary file 1 [file e-65-m1334-sup1.cif]

##############################################################################
###                                                                        ###
###        Electronic paper (Acta Crystallographica Section E)             ###
###                                                                        ###
##############################################################################
#                                                                            #
# This CIF contains the data in a paper accepted for publication in Acta     #
# Crystallographica Section E. It conforms to the requirements of Notes      #
# for Authors for Section E, and has been peer reviewed under the auspices   #
# of the IUCr Commission on Journals.                                        #
#                                                                            #
# Full details of the Crystallographic Information File format               #
# are given in the paper "The Crystallographic Information File (CIF):       #
# a New Standard Archive File for Crystallography" by S. R. Hall, F. H.      #
# Allen and I. D. Brown [Acta Cryst. (1991), A47, 655-685].                  #
#                                                                            #
# The current version of the core CIF dictionary is obtainable from          #
# ftp://ftp.iucr.org/pub/cif_core.dic. The current version number is 2.4.    #
#                                                                            #
# Software is freely available for graphical display of the structure(s) in  #
# this CIF.  For information consult the CIF home page http://www.iucr.org/  #
# cif/home.html                                                              #
#                                                                            #
# This file may be used for bona fide research purposes within the           #
# scientific community so long as proper attribution is given to the journal # 
# article from which it was obtained.                                        #
#                                                                            #
##############################################################################
                                             
data_I
_audit_creation_method     SHELXL-97
_chemical_name_systematic
;
Poly[[bis[\m~2~-8-ethyl-5-oxo-2-(piperazin-1-yl)-5,8-
dihydropyrido[2,3-<i>d</i>]pyrimidine-6-carboxylato]cobalt(II)] dihydrate]
;
_chemical_name_common     ?
_chemical_formula_moiety     'C28 H32 Co N10 O6, 2(H2 O)'
_chemical_formula_sum     'C28 H36 Co N10 O8'
_chemical_formula_iupac     '[Co (C14 H16 N5 O3)2], 2H2 O'
_chemical_formula_weight     699.58
_chemical_melting_point     ?
_symmetry_cell_setting     monoclinic
_symmetry_space_group_name_H-M     'P 21/c'
_symmetry_space_group_name_Hall     '-P 2ybc'
loop_
    _symmetry_equiv_pos_as_xyz
    'x, y, z'
    '-x, y+1/2, -z+1/2'
    '-x, -y, -z'
    'x, -y-1/2, z-1/2'
_cell_length_a     6.1093(3)
_cell_length_b     21.3690(11)
_cell_length_c     12.5944(6)
_cell_angle_alpha     90.00
_cell_angle_beta     101.2540(10)
_cell_angle_gamma     90.00
_cell_volume     1612.58(14)
_cell_formula_units_Z     2
_cell_measurement_reflns_used     4362
_cell_measurement_theta_min     2.5205
_cell_measurement_theta_max     28.1865
_cell_measurement_temperature     295(2)
_exptl_crystal_description     prism
_exptl_crystal_colour     pink
_exptl_crystal_size_max     0.32
_exptl_crystal_size_mid     0.26
_exptl_crystal_size_min     0.18
_exptl_crystal_density_diffrn     1.433
_exptl_crystal_density_meas     ?
_exptl_crystal_density_method     'not measured'
_exptl_crystal_F_000     722
_exptl_absorpt_coefficient_mu     0.596
_exptl_absorpt_correction_type     'multi-scan'
_exptl_absorpt_process_details     '(SADABS; Sheldrick, 1996)'
_exptl_absorpt_correction_T_min     0.832
_exptl_absorpt_correction_T_max     0.900
_exptl_special_details
;
;
_diffrn_ambient_temperature     295(2)
_diffrn_radiation_type     MoK\a
_diffrn_radiation_wavelength     0.71073
_diffrn_radiation_source     'fine-focus sealed tube'
_diffrn_radiation_monochromator     graphite
_diffrn_measurement_device_type     'Bruker SMART CCD'
_diffrn_measurement_method     \w
_diffrn_detector_area_resol_mean     ?
_diffrn_reflns_number     9807
_diffrn_reflns_av_R_equivalents     0.0285
_diffrn_reflns_av_sigmaI/netI     0.0401
_diffrn_reflns_theta_min     1.90
_diffrn_reflns_theta_max     28.28
_diffrn_reflns_theta_full     28.28
_diffrn_measured_fraction_theta_max     0.975
_diffrn_measured_fraction_theta_full     0.975
_diffrn_reflns_limit_h_min     -8
_diffrn_reflns_limit_h_max     6
_diffrn_reflns_limit_k_min     -27
_diffrn_reflns_limit_k_max     28
_diffrn_reflns_limit_l_min     -15
_diffrn_reflns_limit_l_max     15
_diffrn_standards_number     ?
_diffrn_standards_interval_count     ?
_diffrn_standards_interval_time     ?
_diffrn_standards_decay_%     ?
_refine_special_details
;
Refinement of <i>F</i>^2^ against ALL reflections. The weighted <i>R</i>-factor
<i>wR</i> and goodness of fit <i>S</i> are based on <i>F</i>^2^, conventional
<i>R</i>-factors <i>R</i> are based on <i>F</i>, with <i>F</i> set to zero for
negative <i>F</i>^2^. The threshold expression of <i>F</i>^2^ >
\s(<i>F</i>^2^) is used only for calculating <i>R</i>-factors(gt) <i>etc</i>.
and is not relevant to the choice of reflections for refinement.
<i>R</i>-factors based on <i>F</i>^2^ are statistically about twice as large
as those based on <i>F</i>, and <i>R</i>- factors based on ALL data will be
even larger.
;
_reflns_number_total     3894
_reflns_number_gt     3327
_reflns_threshold_expression     I>2\s(I)
_refine_ls_structure_factor_coef     Fsqd
_refine_ls_matrix_type     full
_refine_ls_R_factor_all     0.0699
_refine_ls_R_factor_gt     0.0604
_refine_ls_wR_factor_gt     0.1731
_refine_ls_wR_factor_ref     0.1810
_refine_ls_goodness_of_fit_ref     1.117
_refine_ls_restrained_S_all     1.117
_refine_ls_number_reflns     3894
_refine_ls_number_parameters     227
_refine_ls_number_restraints     1
_refine_ls_hydrogen_treatment     mixed
_refine_ls_weighting_scheme     calc
_refine_ls_weighting_details
         'calc w=1/[\s^2^(Fo^2^)+(0.0899P)^2^+1.3252P] where P=(Fo^2^+2Fc^2^)/3'
_atom_sites_solution_hydrogens     geom
_atom_sites_solution_primary     direct
_atom_sites_solution_secondary     difmap
_refine_ls_shift/su_max     0.003
_refine_ls_shift/su_mean     0.000
_refine_diff_density_max     0.771
_refine_diff_density_min     -0.459
_refine_ls_extinction_method     none
_refine_ls_extinction_coef     ?
loop_
    _atom_type_symbol
    _atom_type_description
    _atom_type_scat_dispersion_real
    _atom_type_scat_dispersion_imag
    _atom_type_scat_source
    'C' 'C' 0.0033 0.0016
                         'International Tables Vol C Tables 4.2.6.8 and 6.1.1.4'
    'H' 'H' 0.0000 0.0000
                         'International Tables Vol C Tables 4.2.6.8 and 6.1.1.4'
    'N' 'N' 0.0061 0.0033
                         'International Tables Vol C Tables 4.2.6.8 and 6.1.1.4'
    'O' 'O' 0.0106 0.0060
                         'International Tables Vol C Tables 4.2.6.8 and 6.1.1.4'
    'Co' 'Co' 0.3494 0.9721
                         'International Tables Vol C Tables 4.2.6.8 and 6.1.1.4'
_computing_data_collection     'SMART (Bruker, 1998)'
_computing_cell_refinement     'SAINT (Bruker, 1998)'
_computing_data_reduction     'SAINT (Bruker, 1998)'
_computing_structure_solution     'SHELXS97 (Sheldrick, 2008)'
_computing_structure_refinement     'SHELXL97 (Sheldrick, 2008)'
_computing_molecular_graphics     'SHELXTL (Sheldrick, 2008)'
_computing_publication_material     'SHELXTL (Sheldrick, 2008)'
loop_
    _atom_site_type_symbol
    _atom_site_label
    _atom_site_fract_x
    _atom_site_fract_y
    _atom_site_fract_z
    _atom_site_U_iso_or_equiv
    _atom_site_adp_type
    _atom_site_calc_flag
    _atom_site_refinement_flags
    _atom_site_occupancy
    _atom_site_disorder_assembly
    _atom_site_disorder_group
    O O1W 0.669(4) 0.5177(8) 0.5335(9) 0.255(11) Uani d P 0.50 . .
    O O2W -0.024(4) 0.5581(10) 0.4291(11) 0.254(10) Uani d P 0.50 . .
    Co Co1 0.5000 0.5000 0.0000 0.02469(18) Uani d S 1 . .
    O O1 0.6496(3) 0.57810(9) 0.08289(16) 0.0324(4) Uani d . 1 . .
    O O2 0.1437(5) 0.51651(14) 0.2499(2) 0.0626(8) Uani d . 1 . .
    N N1 0.5101(5) 0.67072(13) 0.3478(2) 0.0487(7) Uani d . 1 . .
    N N2 0.7758(5) 0.74617(12) 0.3332(2) 0.0390(6) Uani d . 1 . .
    N N3 1.0138(5) 0.73519(13) 0.2023(2) 0.0437(7) Uani d . 1 . .
    N N4 1.0250(4) 0.82327(11) 0.3106(2) 0.0362(6) Uani d . 1 . .
    C C1 0.2840(5) 0.52788(13) 0.1939(2) 0.0328(6) Uani d . 1 . .
    C C2 0.4347(5) 0.58348(13) 0.2241(2) 0.0330(6) Uani d . 1 . .
    C C3 0.6059(4) 0.60347(12) 0.1662(2) 0.0275(5) Uani d . 1 . .
    C C4 0.7269(5) 0.65898(13) 0.2104(2) 0.0318(6) Uani d . 1 . .
    C C5 0.9081(5) 0.68298(14) 0.1695(3) 0.0398(7) Uani d . 1 . .
    H H5 0.9566 0.6603 0.1155 0.048 Uiso calc R 1 . .
    C C6 0.9339(5) 0.76685(13) 0.2815(2) 0.0334(6) Uani d . 1 . .
    C C7 0.6763(5) 0.69244(13) 0.2976(3) 0.0364(6) Uani d . 1 . .
    C C8 0.3996(6) 0.61779(15) 0.3104(3) 0.0452(8) Uani d . 1 . .
    H H8 0.2905 0.6036 0.3467 0.054 Uiso calc R 1 . .
    C C9 0.4470(8) 0.7043(2) 0.4423(4) 0.0646(12) Uani d . 1 . .
    H H9A 0.4693 0.7489 0.4351 0.078 Uiso calc R 1 . .
    H H9B 0.2902 0.6972 0.4425 0.078 Uiso calc R 1 . .
    C C10 0.5781(12) 0.6828(4) 0.5417(5) 0.118(2) Uani d . 1 . .
    H H10A 0.5474 0.6393 0.5513 0.177 Uiso calc R 1 . .
    H H10B 0.5417 0.7065 0.6006 0.177 Uiso calc R 1 . .
    H H10C 0.7335 0.6880 0.5401 0.177 Uiso calc R 1 . .
    C C11 1.1614(6) 0.85706(17) 0.2461(3) 0.0478(8) Uani d . 1 . .
    H H11A 1.0667 0.8839 0.1943 0.057 Uiso calc R 1 . .
    H H11B 1.2345 0.8274 0.2062 0.057 Uiso calc R 1 . .
    C C12 1.3372(5) 0.89675(15) 0.3196(3) 0.0400(7) Uani d . 1 . .
    H H12A 1.4448 0.8690 0.3630 0.048 Uiso calc R 1 . .
    H H12B 1.4162 0.9216 0.2747 0.048 Uiso calc R 1 . .
    C C13 1.1106(5) 0.90153(13) 0.4537(2) 0.0330(6) Uani d . 1 . .
    H H13A 1.0424 0.9293 0.4989 0.040 Uiso calc R 1 . .
    H H13B 1.2078 0.8731 0.5011 0.040 Uiso calc R 1 . .
    C C14 0.9295(5) 0.86418(14) 0.3823(3) 0.0353(6) Uani d . 1 . .
    H H14A 0.8505 0.8392 0.4270 0.042 Uiso calc R 1 . .
    H H14B 0.8233 0.8925 0.3395 0.042 Uiso calc R 1 . .
    N N5 1.2458(4) 0.93890(10) 0.39246(19) 0.0286(5) Uani d D 1 . .
    O O3 0.3027(3) 0.49641(8) 0.11147(17) 0.0295(4) Uani d . 1 . .
    H H5N 1.155(5) 0.9660(14) 0.350(2) 0.044 Uiso d D 1 . .
loop_
    _atom_site_aniso_label
    _atom_site_aniso_U_11
    _atom_site_aniso_U_22
    _atom_site_aniso_U_33
    _atom_site_aniso_U_12
    _atom_site_aniso_U_13
    _atom_site_aniso_U_23
    O1W 0.52(4) 0.180(13) 0.073(8) -0.084(17) 0.063(13) 0.045(8)
    O2W 0.35(2) 0.33(2) 0.122(10) -0.09(2) 0.147(13) -0.030(13)
    Co1 0.0276(3) 0.0158(3) 0.0304(3) -0.00028(17) 0.0050(2) -0.00242(17)
    O1 0.0350(10) 0.0243(9) 0.0395(11) -0.0065(8) 0.0113(8) -0.0089(8)
    O2 0.0732(18) 0.0635(16) 0.0631(17) -0.0401(15) 0.0429(15) -0.0297(14)
    N1 0.0630(18) 0.0404(15) 0.0494(16) -0.0222(14) 0.0271(14) -0.0189(12)
    N2 0.0494(15) 0.0296(12) 0.0413(14) -0.0138(11) 0.0167(11) -0.0129(10)
    N3 0.0454(15) 0.0348(14) 0.0556(16) -0.0152(12) 0.0221(13) -0.0200(12)
    N4 0.0390(13) 0.0268(12) 0.0462(14) -0.0093(10) 0.0169(11) -0.0132(10)
    C1 0.0354(14) 0.0250(13) 0.0379(15) -0.0061(11) 0.0068(12) -0.0030(11)
    C2 0.0409(15) 0.0244(13) 0.0343(14) -0.0074(11) 0.0091(12) -0.0035(10)
    C3 0.0309(13) 0.0192(12) 0.0314(13) -0.0023(10) 0.0034(10) -0.0024(10)
    C4 0.0354(14) 0.0241(12) 0.0365(14) -0.0064(11) 0.0082(11) -0.0064(11)
    C5 0.0434(16) 0.0300(14) 0.0498(18) -0.0102(12) 0.0186(14) -0.0180(13)
    C6 0.0338(14) 0.0248(13) 0.0427(16) -0.0058(11) 0.0097(12) -0.0087(11)
    C7 0.0449(16) 0.0269(13) 0.0397(15) -0.0099(12) 0.0139(13) -0.0087(11)
    C8 0.057(2) 0.0352(16) 0.0486(18) -0.0198(15) 0.0238(16) -0.0107(14)
    C9 0.080(3) 0.058(2) 0.065(3) -0.030(2) 0.035(2) -0.025(2)
    C10 0.121(5) 0.155(7) 0.082(4) -0.025(5) 0.028(4) -0.020(4)
    C11 0.055(2) 0.0429(18) 0.0501(19) -0.0253(15) 0.0221(16) -0.0187(15)
    C12 0.0370(15) 0.0326(15) 0.0537(18) -0.0113(12) 0.0167(13) -0.0110(13)
    C13 0.0334(14) 0.0266(13) 0.0402(15) -0.0067(11) 0.0104(12) -0.0072(11)
    C14 0.0290(13) 0.0276(13) 0.0507(17) -0.0062(11) 0.0114(12) -0.0119(12)
    N5 0.0283(11) 0.0208(10) 0.0362(12) -0.0017(8) 0.0053(9) -0.0010(9)
    O3 0.0337(10) 0.0199(9) 0.0353(11) -0.0035(7) 0.0072(8) -0.0029(7)
_geom_special_details
;
All e.s.d.'s (except the e.s.d. in the dihedral angle between two l.s. planes)
are estimated using the full covariance matrix. The cell e.s.d.'s are taken
into account individually in the estimation of e.s.d.'s in distances, angles
and torsion angles; correlations between e.s.d.'s in cell parameters are only
used when they are defined by crystal symmetry. An approximate (isotropic)
treatment of cell e.s.d.'s is used for estimating e.s.d.'s involving l.s.
planes.
;
loop_
    _geom_bond_atom_site_label_1
    _geom_bond_atom_site_label_2
    _geom_bond_site_symmetry_2
    _geom_bond_distance
    _geom_bond_publ_flag
    Co1 O3 3_665 2.022(2) ?
    Co1 O3 . 2.022(2) y
    Co1 O1 3_665 2.0829(18) ?
    Co1 O1 . 2.0829(18) y
    Co1 N5 2_745 2.265(2) y
    Co1 N5 4_475 2.265(2) ?
    O1 C3 . 1.255(3) ?
    O2 C1 . 1.235(4) ?
    N1 C8 . 1.354(4) ?
    N1 C7 . 1.376(4) ?
    N1 C9 . 1.503(5) ?
    N2 C7 . 1.335(4) ?
    N2 C6 . 1.341(4) ?
    N3 C5 . 1.315(4) ?
    N3 C6 . 1.371(4) ?
    N4 C6 . 1.348(3) ?
    N4 C14 . 1.459(3) ?
    N4 C11 . 1.462(4) ?
    C1 O3 . 1.261(3) ?
    C1 C2 . 1.506(4) ?
    C2 C8 . 1.362(4) ?
    C2 C3 . 1.451(4) ?
    C3 C4 . 1.450(4) ?
    C4 C7 . 1.396(4) ?
    C4 C5 . 1.405(4) ?
    C5 H5 . 0.9300 ?
    C8 H8 . 0.9300 ?
    C9 C10 . 1.425(9) ?
    C9 H9A . 0.9700 ?
    C9 H9B . 0.9700 ?
    C10 H10A . 0.9600 ?
    C10 H10B . 0.9600 ?
    C10 H10C . 0.9600 ?
    C11 C12 . 1.530(4) ?
    C11 H11A . 0.9700 ?
    C11 H11B . 0.9700 ?
    C12 N5 . 1.471(4) ?
    C12 H12A . 0.9700 ?
    C12 H12B . 0.9700 ?
    C13 N5 . 1.471(3) ?
    C13 C14 . 1.510(4) ?
    C13 H13A . 0.9700 ?
    C13 H13B . 0.9700 ?
    C14 H14A . 0.9700 ?
    C14 H14B . 0.9700 ?
    N5 Co1 2_755 2.265(2) ?
    N5 H5N . 0.900(10) ?
loop_
    _geom_angle_atom_site_label_1
    _geom_angle_atom_site_label_2
    _geom_angle_atom_site_label_3
    _geom_angle_site_symmetry_1
    _geom_angle_site_symmetry_3
    _geom_angle
    _geom_angle_publ_flag
    O3 Co1 O3 3_665 . 180.0 ?
    O3 Co1 O1 3_665 3_665 86.86(7) ?
    O3 Co1 O1 . 3_665 93.14(7) ?
    O3 Co1 O1 3_665 . 93.14(7) ?
    O3 Co1 O1 . . 86.86(7) ?
    O1 Co1 O1 3_665 . 180.0 ?
    O3 Co1 N5 3_665 2_745 90.28(8) ?
    O3 Co1 N5 . 2_745 89.72(8) ?
    O1 Co1 N5 3_665 2_745 91.18(8) ?
    O1 Co1 N5 . 2_745 88.82(8) ?
    O3 Co1 N5 3_665 4_475 89.72(8) ?
    O3 Co1 N5 . 4_475 90.28(8) ?
    O1 Co1 N5 3_665 4_475 88.82(8) ?
    O1 Co1 N5 . 4_475 91.18(8) ?
    N5 Co1 N5 2_745 4_475 180.0 ?
    C3 O1 Co1 . . 128.37(17) ?
    C8 N1 C7 . . 119.0(3) ?
    C8 N1 C9 . . 119.1(3) ?
    C7 N1 C9 . . 121.9(3) ?
    C7 N2 C6 . . 116.4(2) ?
    C5 N3 C6 . . 115.1(3) ?
    C6 N4 C14 . . 120.7(2) ?
    C6 N4 C11 . . 122.7(2) ?
    C14 N4 C11 . . 112.8(2) ?
    O2 C1 O3 . . 123.3(3) ?
    O2 C1 C2 . . 118.0(3) ?
    O3 C1 C2 . . 118.6(2) ?
    C8 C2 C3 . . 118.9(3) ?
    C8 C2 C1 . . 116.3(3) ?
    C3 C2 C1 . . 124.8(2) ?
    O1 C3 C4 . . 119.9(2) ?
    O1 C3 C2 . . 125.8(2) ?
    C4 C3 C2 . . 114.3(2) ?
    C7 C4 C5 . . 114.4(2) ?
    C7 C4 C3 . . 123.1(3) ?
    C5 C4 C3 . . 122.5(3) ?
    N3 C5 C4 . . 124.7(3) ?
    N3 C5 H5 . . 117.7 ?
    C4 C5 H5 . . 117.7 ?
    N2 C6 N4 . . 117.5(2) ?
    N2 C6 N3 . . 125.7(3) ?
    N4 C6 N3 . . 116.9(3) ?
    N2 C7 N1 . . 117.7(3) ?
    N2 C7 C4 . . 123.3(3) ?
    N1 C7 C4 . . 119.0(3) ?
    N1 C8 C2 . . 125.6(3) ?
    N1 C8 H8 . . 117.2 ?
    C2 C8 H8 . . 117.2 ?
    C10 C9 N1 . . 110.8(5) ?
    C10 C9 H9A . . 109.5 ?
    N1 C9 H9A . . 109.5 ?
    C10 C9 H9B . . 109.5 ?
    N1 C9 H9B . . 109.5 ?
    H9A C9 H9B . . 108.1 ?
    C9 C10 H10A . . 109.5 ?
    C9 C10 H10B . . 109.5 ?
    H10A C10 H10B . . 109.5 ?
    C9 C10 H10C . . 109.5 ?
    H10A C10 H10C . . 109.5 ?
    H10B C10 H10C . . 109.5 ?
    N4 C11 C12 . . 110.3(3) ?
    N4 C11 H11A . . 109.6 ?
    C12 C11 H11A . . 109.6 ?
    N4 C11 H11B . . 109.6 ?
    C12 C11 H11B . . 109.6 ?
    H11A C11 H11B . . 108.1 ?
    N5 C12 C11 . . 114.2(3) ?
    N5 C12 H12A . . 108.7 ?
    C11 C12 H12A . . 108.7 ?
    N5 C12 H12B . . 108.7 ?
    C11 C12 H12B . . 108.7 ?
    H12A C12 H12B . . 107.6 ?
    N5 C13 C14 . . 113.3(2) ?
    N5 C13 H13A . . 108.9 ?
    C14 C13 H13A . . 108.9 ?
    N5 C13 H13B . . 108.9 ?
    C14 C13 H13B . . 108.9 ?
    H13A C13 H13B . . 107.7 ?
    N4 C14 C13 . . 110.5(2) ?
    N4 C14 H14A . . 109.5 ?
    C13 C14 H14A . . 109.5 ?
    N4 C14 H14B . . 109.5 ?
    C13 C14 H14B . . 109.5 ?
    H14A C14 H14B . . 108.1 ?
    C13 N5 C12 . . 108.4(2) ?
    C13 N5 Co1 . 2_755 112.89(17) ?
    C12 N5 Co1 . 2_755 115.23(17) ?
    C13 N5 H5N . . 108(2) ?
    C12 N5 H5N . . 107(2) ?
    Co1 N5 H5N 2_755 . 105(2) ?
    C1 O3 Co1 . . 135.54(18) ?
loop_
    _geom_torsion_atom_site_label_1
    _geom_torsion_atom_site_label_2
    _geom_torsion_atom_site_label_3
    _geom_torsion_atom_site_label_4
    _geom_torsion_site_symmetry_1
    _geom_torsion_site_symmetry_2
    _geom_torsion_site_symmetry_3
    _geom_torsion_site_symmetry_4
    _geom_torsion
    _geom_torsion_publ_flag
    O3 Co1 O1 C3 3_665 . . . -179.8(2) ?
    O3 Co1 O1 C3 . . . . 0.2(2) ?
    N5 Co1 O1 C3 2_745 . . . -89.6(2) ?
    N5 Co1 O1 C3 4_475 . . . 90.4(2) ?
    O2 C1 C2 C8 . . . . -1.4(5) ?
    O3 C1 C2 C8 . . . . 176.6(3) ?
    O2 C1 C2 C3 . . . . -179.3(3) ?
    O3 C1 C2 C3 . . . . -1.3(4) ?
    Co1 O1 C3 C4 . . . . -178.49(19) ?
    Co1 O1 C3 C2 . . . . -0.6(4) ?
    C8 C2 C3 O1 . . . . -176.7(3) ?
    C1 C2 C3 O1 . . . . 1.2(5) ?
    C8 C2 C3 C4 . . . . 1.3(4) ?
    C1 C2 C3 C4 . . . . 179.2(3) ?
    O1 C3 C4 C7 . . . . 175.0(3) ?
    C2 C3 C4 C7 . . . . -3.1(4) ?
    O1 C3 C4 C5 . . . . -6.0(4) ?
    C2 C3 C4 C5 . . . . 175.8(3) ?
    C6 N3 C5 C4 . . . . -0.5(5) ?
    C7 C4 C5 N3 . . . . -5.4(5) ?
    C3 C4 C5 N3 . . . . 175.5(3) ?
    C7 N2 C6 N4 . . . . 175.2(3) ?
    C7 N2 C6 N3 . . . . -5.8(5) ?
    C14 N4 C6 N2 . . . . -9.8(4) ?
    C11 N4 C6 N2 . . . . -166.4(3) ?
    C14 N4 C6 N3 . . . . 171.1(3) ?
    C11 N4 C6 N3 . . . . 14.5(5) ?
    C5 N3 C6 N2 . . . . 6.6(5) ?
    C5 N3 C6 N4 . . . . -174.4(3) ?
    C6 N2 C7 N1 . . . . -178.7(3) ?
    C6 N2 C7 C4 . . . . -1.1(5) ?
    C8 N1 C7 N2 . . . . 177.2(3) ?
    C9 N1 C7 N2 . . . . -2.4(5) ?
    C8 N1 C7 C4 . . . . -0.5(5) ?
    C9 N1 C7 C4 . . . . 179.9(4) ?
    C5 C4 C7 N2 . . . . 6.3(5) ?
    C3 C4 C7 N2 . . . . -174.7(3) ?
    C5 C4 C7 N1 . . . . -176.2(3) ?
    C3 C4 C7 N1 . . . . 2.8(5) ?
    C7 N1 C8 C2 . . . . -1.4(6) ?
    C9 N1 C8 C2 . . . . 178.2(4) ?
    C3 C2 C8 N1 . . . . 0.9(6) ?
    C1 C2 C8 N1 . . . . -177.2(3) ?
    C8 N1 C9 C10 . . . . 91.4(5) ?
    C7 N1 C9 C10 . . . . -89.0(5) ?
    C6 N4 C11 C12 . . . . -149.0(3) ?
    C14 N4 C11 C12 . . . . 52.8(4) ?
    N4 C11 C12 N5 . . . . -53.2(4) ?
    C6 N4 C14 C13 . . . . 146.4(3) ?
    C11 N4 C14 C13 . . . . -54.9(4) ?
    N5 C13 C14 N4 . . . . 56.7(3) ?
    C14 C13 N5 C12 . . . . -55.3(3) ?
    C14 C13 N5 Co1 . . . 2_755 175.84(18) ?
    C11 C12 N5 C13 . . . . 53.7(4) ?
    C11 C12 N5 Co1 . . . 2_755 -178.7(2) ?
    O2 C1 O3 Co1 . . . . 178.9(3) ?
    C2 C1 O3 Co1 . . . . 1.0(4) ?
    O1 Co1 O3 C1 3_665 . . . 179.6(3) ?
    O1 Co1 O3 C1 . . . . -0.4(3) ?
    N5 Co1 O3 C1 2_745 . . . 88.4(3) ?
    N5 Co1 O3 C1 4_475 . . . -91.6(3) ?
loop_
    _geom_hbond_atom_site_label_D
    _geom_hbond_atom_site_label_H
    _geom_hbond_atom_site_label_A
    _geom_hbond_site_symmetry_A
    _geom_hbond_distance_DH
    _geom_hbond_distance_HA
    _geom_hbond_distance_DA
    _geom_hbond_angle_DHA
    N5 H5N O2 2_655 0.900(10) 2.278(14) 3.156(4) 165(3)
data_global
_journal_date_recd_electronic     2009-09-29
_journal_date_accepted     2009-10-02
_journal_name_full     'Acta Crystallographica, Section E'
_journal_year     2009
_journal_volume     65
_journal_issue     11
_journal_page_first     m1334
_journal_page_last     m1334
_journal_paper_category     QM
_journal_coeditor_code     HB5124
_publ_contact_author_name     'Dr. Ming Shao'
_publ_contact_author_address
;
The First Affiliated Hospital,
Harbin Medical University,
Harbin, 150001
People's Republic of China
;
_publ_contact_author_email     shaom_hmu@126.com
_publ_contact_author_fax     '086 451 53641563'
_publ_contact_author_phone     '086 451 53641563 '
_publ_section_title
;\
Poly[[bis[\m~2~-8-ethyl-5-oxo-2-(piperazin-1-yl)-5,8-dihydropyrido[2,3-\
<i>d</i>]pyrimidine-6-carboxylato]cobalt(II)] dihydrate]
;
loop_
    _publ_author_name
    _publ_author_address
    'Xu Qi'
;
The First Affiliated Hospital,
   Harbin Medical University,
   Harbin 150001
   People's Republic of China
;
    'Ming Shao'
;
The First Affiliated Hospital,
   Harbin Medical University,
   Harbin 150001
   People's Republic of China
;
    'Chen-Xin Li'
;
The Department of Health Care Services,
   Harbin Medical University,
   Harbin 150086
   People's Republic of China
;
