# Supplementary material for: Poly[[bis­[μ2-8-ethyl-5-oxo-2-(piperazin-1-yl)-5,8-dihydro­pyrido[2,3-d]pyrimidine-6-carboxyl­ato]cobalt(II)] dihydrate]
Source: Acta Crystallogr Sect E Struct Rep Online. 2009 Oct 10;65(Pt 11):m1334. doi: 10.1107/S1600536809040185 (PMC2971434; doi:10.1107/S1600536809040185)
Supplement: Supplementary file 2 [file e-65-m1334-Isup2.hkl]

# 
# h,k,l, Fc-squared, Fo-squared, sigma(Fo-squared) and status flag 
# 
data_I
_shelx_title ' a in P2(1)/c' 
_shelx_refln_list_code          4 
_shelx_F_calc_maximum      224.38 
_exptl_crystal_F_000       722.00 
_reflns_d_resolution_high  0.7500 
 
loop_ 
 _symmetry_equiv_pos_as_xyz 
 'x, y, z' 
 '-x, y+1/2, -z+1/2' 
 '-x, -y, -z' 
 'x, -y-1/2, z-1/2' 
 
_cell_length_a     6.1093 
_cell_length_b    21.3690 
_cell_length_c    12.5944 
_cell_angle_alpha  90.000 
_cell_angle_beta  101.254 
_cell_angle_gamma  90.000 
 
_shelx_F_squared_multiplier     1.000 
 
loop_ 
 _refln_index_h 
 _refln_index_k 
 _refln_index_l 
 _refln_F_squared_calc 
 _refln_F_squared_meas 
 _refln_F_squared_sigma 
 _refln_observed_status 
   1   0   0     3464.54     2957.55     43.40 o 
   2   0   0     2280.71     1884.30     32.48 o 
   3   0   0       23.68       39.90      4.08 o 
   4   0   0      787.78      717.26     26.65 o 
   5   0   0      994.49      997.81     58.72 o 
   6   0   0       85.53       87.83     19.16 o 
   7   0   0       90.95      126.78     15.78 o 
   1   1   0     1490.04     1495.16     34.10 o 
   2   1   0        1.63        3.42      0.63 o 
   3   1   0        8.48        4.93      1.05 o 
   4   1   0      331.30      402.35     13.73 o 
   5   1   0        5.43        9.25      2.62 o 
   6   1   0       11.92       17.60      3.72 o 
   7   1   0       12.89       30.08      4.79 o 
   0   2   0     1027.03     3500.06     48.73 o 
   1   2   0     7233.64     7723.21     93.47 o 
   2   2   0     1375.06     1326.54     20.23 o 
   3   2   0      782.45     1046.51     19.71 o 
   4   2   0       23.58       15.29      2.08 o 
   5   2   0      940.93     1046.40     32.46 o 
   6   2   0      224.57      204.24     17.18 o 
   7   2   0       13.79       23.06      4.14 o 
   1   3   0     6902.09     5970.07    152.47 o 
   2   3   0     1087.97     1323.14     19.15 o 
   3   3   0       92.65      139.48      6.81 o 
   4   3   0       22.68       29.17      3.50 o 
   5   3   0      109.03       93.81      7.62 o 
   6   3   0       76.05       71.00      7.52 o 
   7   3   0       17.43       26.43      3.92 o 
   0   4   0      762.33     2446.60     43.40 o 
   1   4   0        9.39       39.15      6.35 o 
   2   4   0       59.46       24.12      4.64 o 
   3   4   0      792.27      924.46     17.72 o 
   4   4   0     3029.37     2841.36     51.53 o 
   5   4   0      597.57      675.16     26.31 o 
   6   4   0      376.11      390.11     26.54 o 
   7   4   0       35.53       15.78      5.94 o 
   1   5   0      346.06      351.63      9.18 o 
   2   5   0        5.11        3.64      1.84 o 
   3   5   0        0.03        1.76      1.61 o 
   4   5   0       38.70       29.65      6.09 o 
   5   5   0      300.31      242.44     14.86 o 
   6   5   0      162.92      143.54     13.81 o 
   7   5   0       32.47       47.79      5.34 o 
   0   6   0     3922.32     5267.03     57.96 o 
   1   6   0     1349.04     1231.35     27.82 o 
   2   6   0      839.42      565.67     21.98 o 
   3   6   0     2106.76     2245.73     51.63 o 
   4   6   0     1533.13     1401.33     44.33 o 
   5   6   0     1639.43     1616.90     43.77 o 
   6   6   0      509.29      476.02     29.94 o 
   7   6   0        4.81        5.12      4.23 o 
   1   7   0        1.11        5.14      0.96 o 
   2   7   0      846.14      934.84     30.12 o 
   3   7   0      343.31      411.93     21.62 o 
   4   7   0       36.55       20.26      6.38 o 
   5   7   0      107.86      109.94     10.67 o 
   6   7   0      139.01       92.67      8.02 o 
   7   7   0        2.14        9.28      3.97 o 
   0   8   0     3034.56     3979.80     43.64 o 
   1   8   0       35.44       48.38      3.15 o 
   2   8   0      185.15      177.36     12.73 o 
   3   8   0      936.82     1102.73     41.12 o 
   4   8   0      150.47      175.65     14.49 o 
   5   8   0      163.82      183.55     15.32 o 
   6   8   0      158.95      150.17     11.23 o 
   7   8   0       54.95       64.24     16.50 o 
   1   9   0      179.16      171.28      6.75 o 
   2   9   0      150.76      153.09      6.20 o 
   3   9   0        1.65        1.61      4.23 o 
   4   9   0        9.35       17.04      8.56 o 
   5   9   0      784.65      767.92     37.25 o 
   6   9   0        4.83        3.32      3.47 o 
   7   9   0        0.26        9.65      4.16 o 
   0  10   0     4817.38     4869.53     53.99 o 
   1  10   0     7641.68     7852.26     75.17 o 
   2  10   0     1347.86     1354.75     22.19 o 
   3  10   0      164.70      190.28     15.15 o 
   4  10   0      128.11       92.21     10.91 o 
   5  10   0      634.56      639.14     34.44 o 
   6  10   0      338.72      351.85     20.15 o 
   7  10   0       33.67       30.86      5.89 o 
   1  11   0     1283.86     1527.64     24.04 o 
   2  11   0        0.15        6.45      1.28 o 
   3  11   0       42.68       49.73      6.09 o 
   4  11   0       41.10       54.92      9.93 o 
   5  11   0        1.72        2.92      3.69 o 
   6  11   0       21.77       17.16      3.40 o 
   7  11   0        0.23        5.60      4.49 o 
   0  12   0     9696.33    10980.11     93.10 o 
   1  12   0     1198.56     1280.02     22.89 o 
   2  12   0      555.24      655.02     23.33 o 
   3  12   0      177.70      196.15     12.94 o 
   4  12   0     1146.59     1179.22     37.95 o 
   5  12   0      278.71      302.93     22.83 o 
   6  12   0      319.81      288.51     22.00 o 
   7  12   0       47.00       53.23      4.60 o 
   1  13   0      237.90      232.73      9.51 o 
   2  13   0      253.51      291.34     15.29 o 
   3  13   0      200.83      189.76     12.74 o 
   4  13   0      182.62      214.03     14.59 o 
   5  13   0       30.87       36.55      5.18 o 
   6  13   0       25.48       39.17      5.46 o 
   7  13   0       27.64       21.77      3.74 o 
   0  14   0      117.47       81.14      6.67 o 
   1  14   0     1347.49     1350.05     25.47 o 
   2  14   0       50.21       66.35      8.03 o 
   3  14   0      590.75      549.97     24.17 o 
   4  14   0      269.24      278.11     17.37 o 
   5  14   0      271.38      250.93     16.66 o 
   6  14   0      165.22      140.70     11.07 o 
   1  15   0       29.69       46.31      3.98 o 
   2  15   0      335.77      360.28     17.96 o 
   3  15   0       22.84       38.44      4.31 o 
   4  15   0      120.99      139.45     10.96 o 
   5  15   0        0.15        6.01      3.03 o 
   6  15   0       41.46       50.89      6.75 o 
   0  16   0     1885.57     1884.66     52.67 o 
   1  16   0      394.63      405.37     14.19 o 
   2  16   0      258.10      263.32     15.62 o 
   3  16   0      238.59      212.40     14.14 o 
   4  16   0      642.62      633.44     28.75 o 
   5  16   0      163.06      151.16     11.91 o 
   6  16   0      136.53      123.43      9.46 o 
   1  17   0      142.35      127.66     10.10 o 
   2  17   0        3.25        5.64      3.20 o 
   3  17   0        0.02        9.76      2.81 o 
   4  17   0      298.66      249.30     16.49 o 
   5  17   0       31.91       34.18      4.93 o 
   6  17   0       13.17        5.87      4.57 o 
   0  18   0      390.79      417.59     24.68 o 
   1  18   0      705.98      752.68     29.23 o 
   2  18   0      417.89      420.64     25.35 o 
   3  18   0      193.96      209.29     14.61 o 
   4  18   0      502.48      547.25     27.06 o 
   5  18   0       77.89       76.68     12.00 o 
   6  18   0       72.89       81.85      7.60 o 
   1  19   0       45.25       60.22      8.44 o 
   2  19   0        1.26        7.86      2.31 o 
   3  19   0       20.04       14.79      2.86 o 
   4  19   0        1.61       -2.46      3.16 o 
   5  19   0       10.42       23.97      3.80 o 
   0  20   0      426.39      439.14     26.30 o 
   1  20   0      706.55      679.41     28.67 o 
   2  20   0        6.38        6.96      4.64 o 
   3  20   0      377.77      383.21     27.67 o 
   4  20   0      148.79      146.66     15.65 o 
   5  20   0       77.81       59.01      6.82 o 
   1  21   0        0.11        7.14      3.42 o 
   2  21   0       95.69       85.15     13.59 o 
   3  21   0       24.72       35.28      6.71 o 
   4  21   0        5.99        8.79      5.25 o 
   5  21   0       31.08       54.37     11.43 o 
   0  22   0      474.52      509.77     44.89 o 
   1  22   0        1.87        2.19      2.50 o 
   2  22   0      955.54      992.30     47.16 o 
   3  22   0      116.37      122.09     15.17 o 
   4  22   0       45.65       29.69      4.01 o 
   5  22   0      232.22      238.13     27.47 o 
   1  23   0       32.48       28.85      4.36 o 
   2  23   0       31.17       31.71      4.56 o 
   3  23   0       92.60      105.83     16.77 o 
   4  23   0        4.60        8.49      9.76 o 
   0  24   0       63.40       77.84     18.29 o 
   1  24   0      843.49      848.98     35.68 o 
   2  24   0      214.66      203.12     23.62 o 
   3  24   0      157.12      166.38     22.75 o 
   4  24   0      256.76      258.21     28.90 o 
   1  25   0        4.10       12.81      4.82 o 
   2  25   0        0.20       -1.57      4.15 o 
   3  25   0       61.16       68.27     14.42 o 
   0  26   0      194.93      200.82     27.11 o 
   1  26   0      439.52      456.94     43.35 o 
   2  26   0       83.17       58.49     12.02 o 
   3  26   0        6.77        0.97      6.92 o 
   1  27   0      136.46      136.87     20.91 o 
   2  27   0        0.01        4.77      8.25 o 
   0  28   0      272.71      314.89     35.77 o 
   1  28   0      149.63      193.80     24.08 o 
  -8   1   1      143.00      158.11     14.49 o 
  -7   1   1       88.06       85.41      7.89 o 
  -6   1   1        9.00       14.51      2.90 o 
  -5   1   1      629.91      685.41     32.57 o 
  -4   1   1      262.05      303.03     11.57 o 
  -3   1   1       11.97        3.85      0.76 o 
  -2   1   1      106.51      137.94      6.42 o 
  -1   1   1      953.29     1190.69     18.71 o 
   0   1   1    18892.99    12556.82    271.05 o 
   1   1   1      580.96      634.35     12.77 o 
   2   1   1        5.42        7.44      1.28 o 
   3   1   1      140.85       98.31      5.36 o 
   4   1   1      576.18      654.60     18.08 o 
   5   1   1     1124.23     1259.21     48.43 o 
   6   1   1      392.18      458.16     29.38 o 
   7   1   1      189.21      166.81     14.66 o 
  -8   2   1        3.12        9.98      5.19 o 
  -7   2   1       21.81       17.49      3.80 o 
  -6   2   1        0.12        6.76      2.90 o 
  -5   2   1       31.24       39.07      4.72 o 
  -4   2   1        1.82        2.28      1.23 o 
  -3   2   1      395.79      329.92     11.65 o 
  -2   2   1       37.48       33.09      4.61 o 
  -1   2   1     9099.73     9166.05    219.24 o 
   0   2   1     2134.16     2182.70     64.23 o 
   1   2   1     6713.89     6672.02     50.30 o 
   2   2   1      396.48      406.31     12.98 o 
   3   2   1       35.06       22.09      2.52 o 
   4   2   1       95.06      105.03      6.17 o 
   5   2   1        5.78        9.30      5.28 o 
   6   2   1      122.37      103.04     22.80 o 
   7   2   1       13.18       28.44      5.79 o 
  -8   3   1      123.74      102.74     13.73 o 
  -7   3   1        7.58        7.93      3.70 o 
  -6   3   1       60.04       58.64      6.27 o 
  -5   3   1      981.03      985.08     31.23 o 
  -4   3   1     2757.20     2863.88     38.36 o 
  -3   3   1     2300.05     1892.67     30.65 o 
  -2   3   1     1213.39     1006.22     15.77 o 
  -1   3   1     1471.66     1140.83     30.97 o 
   0   3   1     6819.59     4461.17     43.32 o 
   1   3   1    50348.46    49500.89   1249.28 o 
   2   3   1      205.40      239.15      7.88 o 
   3   3   1      503.70      334.62     10.46 o 
   4   3   1      409.65      374.05     17.27 o 
   5   3   1      332.75      289.24     16.09 o 
   6   3   1      787.59      772.29     40.60 o 
   7   3   1      111.02      121.94     11.57 o 
  -7   4   1       82.43       86.97     13.09 o 
  -6   4   1       37.39       45.50     10.09 o 
  -5   4   1        6.08        4.46      1.78 o 
  -4   4   1      144.56      178.75     13.28 o 
  -3   4   1      133.61      115.91      5.82 o 
  -2   4   1      252.13      155.74      6.05 o 
  -1   4   1        1.88        7.58      4.41 o 
   0   4   1        0.99        6.43      1.34 o 
   1   4   1     1077.71     1331.39     18.50 o 
   2   4   1     3588.40     4115.50     61.29 o 
   3   4   1        3.69        3.21      1.26 o 
   4   4   1      131.05      102.72      8.04 o 
   5   4   1      629.59      680.77     27.08 o 
   6   4   1       50.62       44.87      8.74 o 
   7   4   1        5.99       -2.82      6.00 o 
  -7   5   1       28.45       32.00     10.68 o 
  -6   5   1      182.15      193.98     16.31 o 
  -5   5   1     1124.34     1122.77     34.80 o 
  -4   5   1     2126.54     2366.97     82.94 o 
  -3   5   1      722.33      667.75     14.71 o 
  -2   5   1      417.73      570.32     12.07 o 
  -1   5   1     2256.26     2119.03     19.73 o 
   0   5   1      843.72     1597.32     17.79 o 
   1   5   1     1584.84     1578.45     21.61 o 
   2   5   1     1108.82     1422.00     35.84 o 
   3   5   1      282.45      182.88     13.08 o 
   4   5   1      920.91      974.74     30.49 o 
   5   5   1      114.70      158.71     15.00 o 
   6   5   1      257.32      315.29     23.66 o 
   7   5   1       16.15        9.65     11.38 o 
  -7   6   1        7.54       18.80      6.84 o 
  -6   6   1       20.80       31.61      4.71 o 
  -5   6   1      484.67      505.70     27.29 o 
  -4   6   1       87.64       78.96     18.40 o 
  -3   6   1        5.89        2.29      1.30 o 
  -2   6   1        8.24       10.76      1.31 o 
  -1   6   1      143.42      196.95      6.45 o 
   0   6   1     2521.14     2481.39     23.60 o 
   1   6   1     2140.80     2414.84     46.12 o 
   2   6   1       15.93       11.09      2.56 o 
   3   6   1       80.83       79.94      8.35 o 
   4   6   1       17.54       38.79     10.09 o 
   5   6   1       35.67       28.95      3.96 o 
   6   6   1      201.96      218.73     20.75 o 
   7   6   1        2.05        2.52     10.61 o 
  -7   7   1       64.41       67.09      7.20 o 
  -6   7   1      212.14      191.56     12.84 o 
  -5   7   1     1374.36     1321.36     47.58 o 
  -4   7   1     2094.41     2326.21     58.74 o 
  -3   7   1     1957.73     1681.24     44.32 o 
  -2   7   1      823.41      879.52     15.62 o 
  -1   7   1        4.27        7.40      1.33 o 
   0   7   1     1807.37     1326.86     18.55 o 
   1   7   1     5547.22     5504.32     64.14 o 
   2   7   1     2700.93     2591.85     53.26 o 
   3   7   1      409.25      345.01     20.15 o 
   4   7   1      212.20      232.40     17.18 o 
   5   7   1      152.63      169.21     12.41 o 
   6   7   1      139.46      143.80     14.26 o 
   7   7   1       21.66       20.68      4.22 o 
  -7   8   1        2.16        4.20      4.79 o 
  -6   8   1       37.59       48.96      4.37 o 
  -5   8   1      649.09      637.13     32.18 o 
  -4   8   1      170.94      181.47     14.36 o 
  -3   8   1       89.39      110.70      9.94 o 
  -2   8   1      111.99      131.63      6.39 o 
  -1   8   1        7.32        5.02      0.85 o 
   0   8   1       41.91       67.20      3.95 o 
   1   8   1      243.35      337.24     10.09 o 
   2   8   1     2732.01     3474.74     64.32 o 
   3   8   1       18.37        7.43      2.25 o 
   4   8   1        8.61       33.03      7.76 o 
   5   8   1      575.76      592.93     26.31 o 
   6   8   1        0.21       11.19      3.13 o 
   7   8   1        0.10       20.91      3.92 o 
  -7   9   1       32.80       52.61      5.20 o 
  -6   9   1      244.91      252.03     15.76 o 
  -5   9   1      135.59      135.61     19.55 o 
  -4   9   1      753.25      750.83     33.30 o 
  -3   9   1      785.81      693.33     24.29 o 
  -2   9   1     3292.52     3388.77     37.24 o 
  -1   9   1        8.39       18.44      2.47 o 
   0   9   1     2555.99     2413.88     24.59 o 
   1   9   1     8638.76     9469.34    110.16 o 
   2   9   1      756.66      731.21     29.44 o 
   3   9   1      570.04      557.77     27.72 o 
   4   9   1       13.96        9.94      6.87 o 
   5   9   1     1530.20     1503.08     55.18 o 
   6   9   1      329.28      281.10     17.55 o 
   7   9   1      116.12      123.69     11.61 o 
  -7  10   1       42.73       55.56     14.14 o 
  -6  10   1        5.04        6.57      2.98 o 
  -5  10   1      765.31      766.90     36.83 o 
  -4  10   1       42.28       31.07      4.97 o 
  -3  10   1      214.19      254.00     14.32 o 
  -2  10   1        5.31        6.01      2.84 o 
  -1  10   1      399.23      517.84     13.21 o 
   0  10   1       26.87       47.57      3.05 o 
   1  10   1      617.57      756.53     17.28 o 
   2  10   1      167.50      213.43     15.51 o 
   3  10   1        1.78        2.28      4.33 o 
   4  10   1      142.14      135.54     18.24 o 
   5  10   1       32.41       34.05      7.46 o 
   6  10   1        3.78        5.58      4.61 o 
   7  10   1       69.79       84.61     13.63 o 
  -7  11   1       42.93       52.17      7.48 o 
  -6  11   1       32.53       27.67      7.11 o 
  -5  11   1      554.94      617.05     27.49 o 
  -4  11   1      549.27      519.82     23.50 o 
  -3  11   1     1537.72     1625.94     40.09 o 
  -2  11   1      436.53      416.03     13.17 o 
  -1  11   1     1641.45     1677.44     25.73 o 
   0  11   1     2644.76     2819.96     29.54 o 
   1  11   1      795.32      768.54     18.11 o 
   2  11   1      548.30      557.01     21.32 o 
   3  11   1      141.42      118.02     11.76 o 
   4  11   1     1251.35     1156.38     46.40 o 
   5  11   1      166.96      165.76     15.05 o 
   6  11   1      518.54      537.58     26.92 o 
   7  11   1       48.29       64.22     12.25 o 
  -7  12   1       12.99       19.83      7.34 o 
  -6  12   1       72.74       73.18      7.50 o 
  -5  12   1        2.62       13.07      4.58 o 
  -4  12   1      581.52      508.31     23.54 o 
  -3  12   1      709.76      847.38     29.14 o 
  -2  12   1       90.45       96.68      7.98 o 
  -1  12   1       31.27       27.47      3.58 o 
   0  12   1     1138.99     1147.14     20.37 o 
   1  12   1        0.01        3.09      1.19 o 
   2  12   1       18.50       32.06      5.32 o 
   3  12   1       44.43       48.99      8.99 o 
   4  12   1        0.76        8.17      8.38 o 
   5  12   1      135.74      148.99     13.74 o 
   6  12   1      128.04      137.32     11.02 o 
   7  12   1        4.51       -5.96      7.07 o 
  -7  13   1       10.52        6.82      4.23 o 
  -6  13   1      274.33      241.61     16.39 o 
  -5  13   1      314.98      256.79     16.74 o 
  -4  13   1     1226.60     1278.53     39.99 o 
  -3  13   1       87.55      102.75      8.64 o 
  -2  13   1      866.78      805.62     26.68 o 
  -1  13   1     1869.38     1907.14     29.82 o 
   0  13   1     3642.11     3585.21     36.21 o 
   1  13   1     2186.80     2053.25     30.17 o 
   2  13   1      326.55      290.37     15.46 o 
   3  13   1      594.23      592.93     25.01 o 
   4  13   1       81.57       98.30     11.80 o 
   5  13   1      342.82      406.43     27.49 o 
   6  13   1      138.44      122.99     16.37 o 
  -7  14   1       25.80       41.27      4.43 o 
  -6  14   1        0.75       -0.05      3.86 o 
  -5  14   1        0.47       -0.21      2.38 o 
  -4  14   1      165.90      143.14     11.19 o 
  -3  14   1      392.03      356.33     18.75 o 
  -2  14   1      135.47      139.35     10.09 o 
  -1  14   1       45.40       58.51      4.68 o 
   0  14   1      572.77      656.98     15.14 o 
   1  14   1       20.09       52.98      4.10 o 
   2  14   1       62.11       57.33      6.90 o 
   3  14   1       18.37       18.13      3.87 o 
   4  14   1       37.84       44.90      6.02 o 
   5  14   1       26.86       15.57      4.51 o 
   6  14   1       41.52       39.23      6.03 o 
  -6  15   1      126.21      124.01      9.73 o 
  -5  15   1      335.11      371.51     21.36 o 
  -4  15   1      467.60      501.77     24.60 o 
  -3  15   1      363.24      383.26     19.95 o 
  -2  15   1       13.40       28.33      4.68 o 
  -1  15   1      804.69      889.45     21.33 o 
   0  15   1      883.12      976.89     22.24 o 
   1  15   1     1372.95     1487.28     27.38 o 
   2  15   1      552.83      559.10     23.21 o 
   3  15   1      443.21      453.09     26.63 o 
   4  15   1      734.20      741.18     30.99 o 
   5  15   1      211.39      207.41     14.79 o 
   6  15   1       79.38       73.56      6.47 o 
  -6  16   1       12.40        9.34      3.47 o 
  -5  16   1       27.66       26.21      3.35 o 
  -4  16   1        0.00       15.27      2.66 o 
  -3  16   1      118.75      111.98      9.76 o 
  -2  16   1       52.29       47.49      5.71 o 
  -1  16   1      188.05      211.34      9.84 o 
   0  16   1       13.34       14.50      2.00 o 
   1  16   1      104.70      105.54      7.18 o 
   2  16   1        3.78        1.91      1.92 o 
   3  16   1       15.63        8.22      2.25 o 
   4  16   1       93.48       91.69      8.55 o 
   5  16   1        0.63        6.95      2.84 o 
   6  16   1        2.25       10.39      5.36 o 
  -6  17   1      132.33      156.54     11.63 o 
  -5  17   1      443.75      462.82     24.93 o 
  -4  17   1      614.77      635.40     29.00 o 
  -3  17   1      170.43      177.83     12.89 o 
  -2  17   1      245.51      217.49     14.20 o 
  -1  17   1      341.03      303.02     12.55 o 
   0  17   1      929.09      881.63     22.33 o 
   1  17   1      397.80      371.22     19.53 o 
   2  17   1      434.26      457.24     28.52 o 
   3  17   1      213.91      210.32     14.53 o 
   4  17   1      428.13      433.16     23.01 o 
   5  17   1       20.23       11.89      5.23 o 
   6  17   1       40.37       18.07      5.74 o 
  -6  18   1       43.92       50.32     11.99 o 
  -5  18   1       44.00       75.57     13.63 o 
  -4  18   1        4.80        5.06      2.38 o 
  -3  18   1        0.16        1.06      3.12 o 
  -2  18   1        4.04        8.14      5.68 o 
  -1  18   1       17.56       22.80      3.41 o 
   0  18   1       23.71       20.73      4.05 o 
   1  18   1        3.08        2.90      2.05 o 
   2  18   1       26.71       27.20      7.01 o 
   3  18   1      161.81      141.25     14.34 o 
   4  18   1      207.58      194.40     14.28 o 
   5  18   1       34.18       31.60     10.61 o 
   6  18   1      149.81      146.24     13.58 o 
  -6  19   1       96.94       72.56     10.40 o 
  -5  19   1      431.73      412.62     23.80 o 
  -4  19   1      214.04      211.03     19.87 o 
  -3  19   1      593.42      608.27     27.85 o 
  -2  19   1      127.28      107.88      9.39 o 
  -1  19   1     1101.37     1144.82     37.32 o 
   0  19   1      434.16      470.22     18.95 o 
   1  19   1      281.16      288.08     17.48 o 
   2  19   1        7.47       12.49      5.61 o 
   3  19   1      220.72      226.08     20.02 o 
   4  19   1      269.66      244.81     21.09 o 
   5  19   1       23.20       23.94      5.32 o 
  -5  20   1       10.85        7.48      5.46 o 
  -4  20   1       59.53       60.17      6.71 o 
  -3  20   1       66.58       51.11      6.69 o 
  -2  20   1        0.32       -3.84      3.84 o 
  -1  20   1       12.51        9.56      1.94 o 
   0  20   1        2.63        2.84      1.55 o 
   1  20   1       18.10       14.59      4.07 o 
   2  20   1      116.79       95.19     13.55 o 
   3  20   1       36.91       42.98      4.99 o 
   4  20   1        8.28        8.86      7.38 o 
   5  20   1        0.02        6.96      4.18 o 
  -5  21   1       31.80       20.29      8.15 o 
  -4  21   1      211.81      181.99     17.45 o 
  -3  21   1      309.07      319.30     24.95 o 
  -2  21   1      579.01      546.60     32.47 o 
  -1  21   1      519.42      507.65     24.84 o 
   0  21   1      757.09      753.54     25.75 o 
   1  21   1       54.80       62.16     10.83 o 
   2  21   1      535.62      510.36     32.35 o 
   3  21   1      156.88      153.21     15.40 o 
   4  21   1       20.95       14.27      4.52 o 
   5  21   1      407.76      422.91     43.66 o 
  -4  22   1        3.96        6.04     10.45 o 
  -3  22   1        3.80        3.54      3.26 o 
  -2  22   1       14.75       21.25      3.94 o 
  -1  22   1        4.81        7.05      2.08 o 
   0  22   1       68.55       66.77     10.28 o 
   1  22   1      285.32      293.76     34.23 o 
   2  22   1       13.38        8.82      6.56 o 
   3  22   1        0.24        5.02      7.71 o 
   4  22   1        1.71       -2.05      3.82 o 
  -4  23   1       42.92       24.70      7.33 o 
  -3  23   1      252.09      247.47     21.33 o 
  -2  23   1       30.10       21.08      3.85 o 
  -1  23   1       11.88       16.28      4.09 o 
   0  23   1      319.78      313.64     23.78 o 
   1  23   1      718.70      663.98     37.00 o 
   2  23   1      677.21      691.99     39.39 o 
   3  23   1       31.86       29.46      6.28 o 
   4  23   1      168.70      135.18     19.22 o 
  -3  24   1      137.37      148.10     16.35 o 
  -2  24   1       31.56       34.72     10.50 o 
  -1  24   1        2.56        5.27      2.88 o 
   0  24   1      371.90      357.40     26.58 o 
   1  24   1        1.52       -2.95      3.04 o 
   2  24   1        9.84        8.21      3.44 o 
   3  24   1       64.48       62.41     11.42 o 
   4  24   1       27.76       29.87      9.22 o 
  -3  25   1        1.30       -3.89      3.89 o 
  -2  25   1       79.26       81.09     12.47 o 
  -1  25   1      197.00      194.83     21.27 o 
   0  25   1       58.95       78.08      8.61 o 
   1  25   1      560.92      596.32     36.30 o 
   2  25   1      139.24      132.42     15.26 o 
   3  25   1      191.53      208.88     19.83 o 
  -2  26   1        3.54        4.83     10.43 o 
  -1  26   1       18.44       12.85      4.09 o 
   0  26   1       43.07       35.73      5.14 o 
   1  26   1       21.46       27.28      8.12 o 
   2  26   1        2.43        3.41      3.84 o 
  -2  27   1       60.52       64.52     10.58 o 
  -1  27   1      302.29      325.36     26.45 o 
   0  27   1      270.94      281.51     23.56 o 
   1  27   1      266.25      248.32     30.08 o 
   2  27   1      158.60      122.37     18.04 o 
  -1  28   1       96.40       87.98     11.99 o 
   0  28   1       36.22       18.70      6.05 o 
   1  28   1       38.95       25.47      6.76 o 
  -8   0   2      138.59      114.17     12.86 o 
  -7   0   2       48.23       50.37      6.97 o 
  -6   0   2       34.39       43.20      9.12 o 
  -5   0   2      289.01      277.02     26.75 o 
  -4   0   2     1002.29      889.88     29.73 o 
  -3   0   2     6083.01     5831.61     72.69 o 
  -2   0   2     7919.65     7286.52    100.33 o 
  -1   0   2    17020.96    16716.95    162.49 o 
   0   0   2     8671.82     5577.10     73.12 o 
   1   0   2     3769.66     4277.47     81.58 o 
   2   0   2       25.52       28.29      3.74 o 
   3   0   2      292.80      315.40     15.65 o 
   4   0   2       72.30       48.43      5.79 o 
   5   0   2      840.81      844.64     56.26 o 
   6   0   2      366.01      275.84     32.64 o 
   7   0   2      538.98      525.65     49.24 o 
  -8   1   2       35.21       26.85      7.99 o 
  -7   1   2      131.64      132.79     12.22 o 
  -6   1   2       27.15       20.34      3.00 o 
  -5   1   2        9.72        9.55      1.62 o 
  -4   1   2      634.27      724.82     18.62 o 
  -3   1   2      796.77      824.41     20.15 o 
  -2   1   2      350.80      333.90     10.44 o 
  -1   1   2       82.43      135.57      5.89 o 
   0   1   2     4857.54     4670.79    132.13 o 
   1   1   2      261.88      325.31      8.53 o 
   2   1   2      123.20      100.34      5.25 o 
   3   1   2        2.48        3.78      1.02 o 
   4   1   2        6.93        8.63      1.37 o 
   5   1   2       92.39       79.56     10.70 o 
   6   1   2       11.74       19.93      7.87 o 
   7   1   2        0.02       -0.13      4.11 o 
  -8   2   2      174.70      178.99     15.44 o 
  -7   2   2      186.99      208.60     17.37 o 
  -6   2   2       14.56       24.57      3.35 o 
  -5   2   2      344.83      330.17     16.25 o 
  -4   2   2     2790.40     2967.01     40.02 o 
  -3   2   2       96.64       67.47      4.90 o 
  -2   2   2     1564.73     1857.25     26.02 o 
  -1   2   2       11.01       -1.62      1.62 o 
   0   2   2     9146.99    10492.74     81.50 o 
   1   2   2      807.87      888.16     14.36 o 
   2   2   2     3173.75     2751.25     51.72 o 
   3   2   2       61.90       84.44      5.01 o 
   4   2   2      764.53      769.94     25.60 o 
   5   2   2      400.94      470.22     28.66 o 
   6   2   2      664.01      748.61     53.45 o 
   7   2   2      312.98      373.88     28.40 o 
  -8   3   2       15.33       26.76      4.85 o 
  -7   3   2        9.92       13.48      3.78 o 
  -6   3   2        3.67        7.07      2.68 o 
  -5   3   2       23.56       34.57      4.03 o 
  -4   3   2       33.36       38.77      3.66 o 
  -3   3   2      316.44      382.62     12.91 o 
  -2   3   2     1506.96     1852.61     23.56 o 
  -1   3   2       46.59       76.31      4.10 o 
   0   3   2        0.69        5.16      2.19 o 
   1   3   2     9790.71    10180.09     69.56 o 
   2   3   2      345.16      305.55     10.40 o 
   3   3   2       69.14       97.28      6.72 o 
   4   3   2       45.06       52.27      6.16 o 
   5   3   2       42.16       40.81      4.67 o 
   6   3   2        7.87       12.69      3.19 o 
   7   3   2       31.28       22.69      4.79 o 
  -8   4   2       82.35       66.87      9.68 o 
  -7   4   2       77.15      101.93      9.20 o 
  -6   4   2      205.14      185.32     15.37 o 
  -5   4   2      355.64      364.74     17.64 o 
  -4   4   2     1456.95     1380.58     41.07 o 
  -3   4   2     1693.49     2065.46     28.47 o 
  -2   4   2       41.18       42.62      3.10 o 
  -1   4   2     1901.37     2010.44     23.71 o 
   0   4   2     1975.47     2790.27     38.47 o 
   1   4   2    33661.39    33468.66    501.15 o 
   2   4   2     5515.11     4982.66     93.00 o 
   3   4   2      302.80      327.72     10.59 o 
   4   4   2       67.22       75.40      7.98 o 
   5   4   2       83.68       78.95      6.82 o 
   6   4   2      175.83      199.37     17.96 o 
   7   4   2       30.26       29.91      5.56 o 
  -7   5   2        0.92       -0.26      3.87 o 
  -6   5   2        1.14        5.34      2.78 o 
  -5   5   2       16.62       17.25      2.80 o 
  -4   5   2        0.38        7.56      1.53 o 
  -3   5   2       99.20      117.48      6.28 o 
  -2   5   2      693.79      744.51     14.90 o 
  -1   5   2       96.28      107.68      5.47 o 
   0   5   2       63.35      112.86      5.66 o 
   1   5   2      365.73      583.65     14.13 o 
   2   5   2     3664.33     3700.04     39.37 o 
   3   5   2      503.05      623.28     15.05 o 
   4   5   2      177.24      191.17     12.50 o 
   5   5   2        1.13        3.22      3.06 o 
   6   5   2      332.39      340.38     25.22 o 
   7   5   2        0.72       -2.94      4.84 o 
  -7   6   2      142.70      123.73     11.50 o 
  -6   6   2        6.96       10.63      2.94 o 
  -5   6   2      421.29      438.45     41.33 o 
  -4   6   2     2068.78     1926.64     50.36 o 
  -3   6   2      779.60      885.49     17.86 o 
  -2   6   2      160.75      129.79      5.96 o 
  -1   6   2     1412.83     1368.46     18.63 o 
   0   6   2      686.38      974.83     15.33 o 
   1   6   2    12606.25    13518.50    275.73 o 
   2   6   2    10901.42    11483.38    125.66 o 
   3   6   2      342.24      357.80     20.59 o 
   4   6   2      178.02      192.61     12.77 o 
   5   6   2       27.10       33.27      6.42 o 
   6   6   2      151.34      135.86     15.56 o 
   7   6   2      109.51       91.21      9.23 o 
  -7   7   2       29.68       23.94      4.16 o 
  -6   7   2       62.16       65.21      5.33 o 
  -5   7   2       41.35       27.77      4.51 o 
  -4   7   2      201.22      220.23     15.55 o 
  -3   7   2        6.26        3.17      0.84 o 
  -2   7   2       18.88       24.60      3.24 o 
  -1   7   2      879.48      844.63     15.34 o 
   0   7   2       68.73       66.91      3.93 o 
   1   7   2        2.68       13.17      5.12 o 
   2   7   2     3727.54     3846.20     40.81 o 
   3   7   2       86.33      154.17     13.45 o 
   4   7   2       57.92       39.50      7.50 o 
   5   7   2      148.14      139.50     10.97 o 
   6   7   2       93.30      103.00     16.01 o 
   7   7   2        0.20        1.96      6.97 o 
  -7   8   2       65.39       80.58      6.97 o 
  -6   8   2      198.72      215.62     13.77 o 
  -5   8   2      198.29      197.81     15.53 o 
  -4   8   2     2465.10     2490.70     50.88 o 
  -3   8   2     1183.29     1375.41     33.58 o 
  -2   8   2     3140.74     3435.98     55.13 o 
  -1   8   2       94.17      105.14      5.25 o 
   0   8   2        3.29       12.97      1.90 o 
   1   8   2     9112.22     9942.74     79.10 o 
   2   8   2      444.28      406.51     11.15 o 
   3   8   2      198.79      214.38     16.28 o 
   4   8   2       81.59      103.95     12.02 o 
   5   8   2     1465.64     1435.10     43.89 o 
   6   8   2      132.23      156.71     15.41 o 
   7   8   2       61.46       75.39      7.52 o 
  -7   9   2       43.89       41.26      7.10 o 
  -6   9   2        3.15        3.21      2.39 o 
  -5   9   2      237.18      247.99     18.40 o 
  -4   9   2      424.82      441.53     20.32 o 
  -3   9   2       30.74       37.11      5.95 o 
  -2   9   2      548.21      617.27     15.62 o 
  -1   9   2      454.47      476.60     11.46 o 
   0   9   2      269.08      280.41      9.32 o 
   1   9   2      183.15      157.64      8.37 o 
   2   9   2      436.05      437.15     12.67 o 
   3   9   2        1.03        6.81      2.36 o 
   4   9   2      116.85      162.07     14.39 o 
   5   9   2       36.26       26.67      3.02 o 
   6   9   2      137.99      149.24     11.46 o 
   7   9   2       88.56       69.73      9.21 o 
  -7  10   2       27.67       15.17      5.29 o 
  -6  10   2       11.33        7.27      2.53 o 
  -5  10   2      467.70      415.84     21.50 o 
  -4  10   2     1725.63     1676.73     42.96 o 
  -3  10   2     4372.41     4598.16     66.85 o 
  -2  10   2      563.40      452.05     13.77 o 
  -1  10   2      598.15      538.87     13.90 o 
   0  10   2     2753.92     2822.50     27.98 o 
   1  10   2      104.75       61.27      4.49 o 
   2  10   2     1340.79     1310.19     42.67 o 
   3  10   2        9.38        7.03      5.20 o 
   4  10   2      552.09      553.99     31.14 o 
   5  10   2      342.00      328.38     23.70 o 
   6  10   2      267.16      247.07     21.97 o 
   7  10   2       79.94       80.38     14.12 o 
  -7  11   2       16.26       18.63      4.30 o 
  -6  11   2      119.31      124.43     17.67 o 
  -5  11   2       80.96       90.40      8.88 o 
  -4  11   2      575.73      520.72     23.42 o 
  -3  11   2      957.87      991.58     30.45 o 
  -2  11   2        8.52        8.44      1.83 o 
  -1  11   2      772.08      746.62     17.15 o 
   0  11   2        0.24        3.23      0.74 o 
   1  11   2       58.93       71.26      4.94 o 
   2  11   2      180.22      177.81     15.25 o 
   3  11   2       21.34        7.82      3.22 o 
   4  11   2       63.01       68.41     11.86 o 
   5  11   2        4.38        7.60      2.71 o 
   6  11   2       30.09       29.76      4.05 o 
   7  11   2        5.93        4.84      4.87 o 
  -7  12   2      127.69      126.43      9.67 o 
  -6  12   2       92.65      103.93      9.16 o 
  -5  12   2      305.35      268.97     16.85 o 
  -4  12   2      146.80      150.80     11.45 o 
  -3  12   2      662.68      609.54     23.96 o 
  -2  12   2       73.93       89.46      5.86 o 
  -1  12   2      902.13      951.24     20.30 o 
   0  12   2      154.68      141.77      6.02 o 
   1  12   2     1755.52     1976.33     31.18 o 
   2  12   2      715.46      740.02     25.56 o 
   3  12   2       52.45       59.93     10.49 o 
   4  12   2      226.60      211.04     26.13 o 
   5  12   2      583.47      560.17     33.86 o 
   6  12   2      249.93      231.75     15.84 o 
  -7  13   2       18.74       34.28      6.03 o 
  -6  13   2      188.94      192.44     17.25 o 
  -5  13   2       20.78       26.22      3.64 o 
  -4  13   2       38.18       43.56      5.47 o 
  -3  13   2       41.51       39.54      6.40 o 
  -2  13   2      207.06      228.70     13.36 o 
  -1  13   2       44.22       45.46      4.51 o 
   0  13   2       45.13       56.26      5.60 o 
   1  13   2       11.75       12.46      2.13 o 
   2  13   2       84.25      100.55      9.08 o 
   3  13   2       52.35       35.67      8.09 o 
   4  13   2       11.56       13.25      3.02 o 
   5  13   2        5.07        5.19      7.76 o 
   6  13   2      100.59      104.70      9.01 o 
  -7  14   2       71.59       75.59     14.83 o 
  -6  14   2       90.48      136.79     12.70 o 
  -5  14   2      244.28      261.45     16.77 o 
  -4  14   2     1246.59     1381.07     42.01 o 
  -3  14   2      552.31      574.83     24.23 o 
  -2  14   2      879.17      969.69     30.23 o 
  -1  14   2      830.87      775.27     19.48 o 
   0  14   2     3444.34     3422.46     42.59 o 
   1  14   2     1087.09     1157.35     25.13 o 
   2  14   2      642.13      645.39     24.71 o 
   3  14   2      473.44      519.86     23.82 o 
   4  14   2      166.93      148.65     15.12 o 
   5  14   2      172.43      152.79     25.11 o 
   6  14   2       98.21       84.30      7.30 o 
  -6  15   2        0.69       11.36      3.83 o 
  -5  15   2        0.64        2.48      3.57 o 
  -4  15   2       13.36       28.32      2.88 o 
  -3  15   2       39.07       33.01      5.33 o 
  -2  15   2       27.23       14.15      3.38 o 
  -1  15   2       69.79       63.10      5.34 o 
   0  15   2      571.65      595.93     17.41 o 
   1  15   2      912.76      837.04     26.45 o 
   2  15   2      230.79      240.09     14.45 o 
   3  15   2       19.44       18.31      3.20 o 
   4  15   2       78.26       82.07      7.72 o 
   5  15   2       60.30       61.05      6.53 o 
   6  15   2       14.19       19.27      3.76 o 
  -6  16   2       41.19       41.52      5.22 o 
  -5  16   2      501.37      453.38     24.14 o 
  -4  16   2      927.91      866.36     33.55 o 
  -3  16   2      482.78      505.71     23.51 o 
  -2  16   2       83.16      109.95      8.90 o 
  -1  16   2      640.76      706.69     19.71 o 
   0  16   2      867.41      886.72     22.07 o 
   1  16   2     1787.35     1798.87     55.80 o 
   2  16   2      429.83      428.30     27.19 o 
   3  16   2      191.10      196.92     13.36 o 
   4  16   2      257.31      286.12     17.66 o 
   5  16   2       73.79       65.83      7.58 o 
   6  16   2       76.38       87.47      7.55 o 
  -6  17   2        4.18        3.58      4.87 o 
  -5  17   2       25.20       25.02     10.56 o 
  -4  17   2      114.93       98.89      9.86 o 
  -3  17   2       47.87       59.72      8.32 o 
  -2  17   2      117.46      126.34     10.01 o 
  -1  17   2       48.69       49.91      5.51 o 
   0  17   2       20.74       18.64      1.85 o 
   1  17   2      136.88      128.49     12.94 o 
   2  17   2       14.24       17.65      4.25 o 
   3  17   2      129.99      120.52     13.62 o 
   4  17   2       15.20       17.00      4.23 o 
   5  17   2        0.27       -2.23      3.39 o 
   6  17   2      101.95       96.66     13.27 o 
  -6  18   2       22.95       38.12      6.56 o 
  -5  18   2      553.01      571.67     35.89 o 
  -4  18   2      268.50      283.43     18.17 o 
  -3  18   2      457.66      456.42     23.29 o 
  -2  18   2       78.20       91.52      9.19 o 
  -1  18   2      981.82     1019.33     25.26 o 
   0  18   2      681.05      675.81     19.95 o 
   1  18   2       75.73      105.90     12.90 o 
   2  18   2      121.90      144.10     14.74 o 
   3  18   2      594.90      600.76     35.76 o 
   4  18   2      123.63      134.39     22.24 o 
   5  18   2       56.93       46.64      8.92 o 
  -6  19   2        2.17        4.51      7.12 o 
  -5  19   2       26.45       39.30      6.30 o 
  -4  19   2        7.19       10.60      3.94 o 
  -3  19   2        8.61       13.27      2.57 o 
  -2  19   2       23.42       21.95      3.30 o 
  -1  19   2      170.03      153.58     10.12 o 
   0  19   2       51.98       54.23      6.57 o 
   1  19   2        4.39        8.66      2.51 o 
   2  19   2        2.54        7.09      2.95 o 
   3  19   2        4.80        7.81      4.18 o 
   4  19   2       26.68       16.14      6.56 o 
   5  19   2        0.84       -1.88      4.15 o 
  -5  20   2      386.61      418.43     39.05 o 
  -4  20   2      395.74      427.81     30.14 o 
  -3  20   2      546.34      567.19     27.05 o 
  -2  20   2      860.29      864.09     32.76 o 
  -1  20   2       30.08       24.74      2.56 o 
   0  20   2      847.47      783.29     25.83 o 
   1  20   2      188.84      204.79     17.55 o 
   2  20   2     1308.08     1206.68     51.85 o 
   3  20   2      163.12      166.75     16.76 o 
   4  20   2      100.00       75.00     12.54 o 
   5  20   2      213.87      229.47     29.26 o 
  -5  21   2       21.07       23.57      6.71 o 
  -4  21   2        0.13        4.61      3.65 o 
  -3  21   2        5.56        9.71      2.71 o 
  -2  21   2      541.47      578.49     33.15 o 
  -1  21   2        8.99        9.45      3.07 o 
   0  21   2      176.02      187.16     16.36 o 
   1  21   2      254.09      246.48     20.52 o 
   2  21   2       21.69       33.00      8.35 o 
   3  21   2        0.07       -3.15      3.15 o 
   4  21   2        3.50       11.03      4.59 o 
   5  21   2       51.86       41.25     11.22 o 
  -5  22   2      105.10      109.71     14.45 o 
  -4  22   2      255.49      225.52     31.92 o 
  -3  22   2      179.12      194.62     25.88 o 
  -2  22   2       12.12       10.35      2.69 o 
  -1  22   2      238.00      236.43     16.12 o 
   0  22   2      278.15      308.25     18.41 o 
   1  22   2      841.83      844.43     50.73 o 
   2  22   2      137.11      143.62     16.12 o 
   3  22   2      145.53      130.32     28.72 o 
   4  22   2       67.33       67.01     10.74 o 
  -4  23   2       31.37       42.79     10.81 o 
  -3  23   2      279.83      238.23     30.03 o 
  -2  23   2      111.60       76.44     14.19 o 
  -1  23   2       17.96       14.48      2.95 o 
   0  23   2       91.83       94.98     14.42 o 
   1  23   2        2.18       -2.85      2.85 o 
   2  23   2       17.00       15.76      5.38 o 
   3  23   2        2.15        1.54      6.25 o 
  -3  24   2       79.16      106.94     24.19 o 
  -2  24   2      162.20      179.09     16.25 o 
  -1  24   2        2.73        3.26      2.53 o 
   0  24   2      517.64      557.09     34.10 o 
   1  24   2      432.90      405.48     28.77 o 
   2  24   2      169.43      139.88     17.05 o 
   3  24   2       23.58        8.65      5.30 o 
  -3  25   2        7.23        9.33      5.43 o 
  -2  25   2        0.03       -4.77      4.77 o 
  -1  25   2        0.05        3.18      3.32 o 
   0  25   2      145.22      156.53     17.06 o 
   1  25   2        0.28       -0.38      4.15 o 
   2  25   2        0.35       -3.91      3.91 o 
   3  25   2       13.79       31.62      6.61 o 
  -2  26   2      101.22       97.67     15.73 o 
  -1  26   2      125.15      104.53     13.42 o 
   0  26   2       77.27       92.02     10.36 o 
   1  26   2      280.37      271.81     22.50 o 
   2  26   2      125.45      124.38     15.22 o 
  -2  27   2        1.63       -5.43      5.43 o 
  -1  27   2       12.22       16.96      5.64 o 
   0  27   2       31.85       38.84      7.48 o 
   1  27   2       38.26       35.10      6.46 o 
   2  27   2       10.07        9.38      6.25 o 
  -1  28   2       99.62      129.80     18.50 o 
   0  28   2      209.21      211.79     28.70 o 
  -8   1   3      152.47      216.51     17.72 o 
  -7   1   3       45.85       42.37      5.23 o 
  -6   1   3      319.82      352.51     35.95 o 
  -5   1   3      182.00      171.33     10.38 o 
  -4   1   3     1124.68     1122.24     24.05 o 
  -3   1   3     5917.44     6552.99     63.37 o 
  -2   1   3     2452.98     2416.28     24.82 o 
  -1   1   3     3470.29     2994.17     42.28 o 
   0   1   3     1741.94     2178.25     44.22 o 
   1   1   3      305.95      229.00      7.94 o 
   2   1   3     3558.96     3582.67     38.59 o 
   3   1   3     1807.24     1581.14     28.22 o 
   4   1   3       65.97       72.60      7.14 o 
   5   1   3      248.08      264.49     20.84 o 
   6   1   3      309.94      364.29     26.71 o 
   7   1   3      275.58      390.57     47.14 o 
  -8   2   3        2.58        2.36      4.78 o 
  -7   2   3       71.23       52.84      8.23 o 
  -6   2   3      236.68      250.40     18.50 o 
  -5   2   3       38.97       42.39      3.99 o 
  -4   2   3       13.13       12.13      1.82 o 
  -3   2   3      362.03      351.66     12.85 o 
  -2   2   3       91.69       98.73      5.11 o 
  -1   2   3      278.41      264.95      9.90 o 
   0   2   3      859.54      789.73     14.33 o 
   1   2   3      411.00      392.24     10.54 o 
   2   2   3      464.09      495.18     13.50 o 
   3   2   3      621.58      700.06     18.13 o 
   4   2   3       45.95       79.01      6.39 o 
   5   2   3       45.78       39.81      8.92 o 
   6   2   3      201.75      208.99     18.78 o 
   7   2   3      137.71      117.57     11.30 o 
  -8   3   3       38.80       40.43      6.76 o 
  -7   3   3      181.60      152.63     13.43 o 
  -6   3   3       81.43       73.00      9.02 o 
  -5   3   3      121.21      101.39      7.45 o 
  -4   3   3      904.49      863.75     23.39 o 
  -3   3   3      767.60      506.45     14.09 o 
  -2   3   3     2872.02     2305.14     27.33 o 
  -1   3   3     2187.47     1856.23     34.87 o 
   0   3   3     2343.57     2081.12     24.96 o 
   1   3   3     2960.26     2938.57     30.96 o 
   2   3   3     7687.15     7977.65     61.19 o 
   3   3   3      312.39      322.62     11.72 o 
   4   3   3      192.58      203.32     12.67 o 
   5   3   3       60.99       76.47     10.14 o 
   6   3   3       52.06       21.37      4.82 o 
   7   3   3      127.20      129.40     20.88 o 
  -8   4   3       10.19       14.81      6.87 o 
  -7   4   3      104.84      107.06     11.98 o 
  -6   4   3       15.18        9.68      5.12 o 
  -5   4   3       14.45       16.29      3.03 o 
  -4   4   3       88.90       79.58      6.49 o 
  -3   4   3      620.59      643.16     16.01 o 
  -2   4   3        1.07        2.60      0.65 o 
  -1   4   3       42.20       51.84      3.78 o 
   0   4   3      509.49      635.07     14.05 o 
   1   4   3      912.73      634.56     16.20 o 
   2   4   3      139.81      156.85      7.03 o 
   3   4   3     1304.20     1374.87     25.23 o 
   4   4   3      174.35      141.22     10.47 o 
   5   4   3       30.86       33.00      7.28 o 
   6   4   3      158.86      191.63     18.21 o 
   7   4   3        0.02        3.96      4.31 o 
  -8   5   3       26.97       31.80      4.53 o 
  -7   5   3      279.82      294.10     21.66 o 
  -6   5   3      239.53      265.15     15.22 o 
  -5   5   3      121.48      118.11     10.45 o 
  -4   5   3      605.97      658.90     20.49 o 
  -3   5   3     1289.34     1363.59     24.06 o 
  -2   5   3     1204.91     1201.42     25.04 o 
  -1   5   3     1908.69     1718.85     24.83 o 
   0   5   3       20.48       10.74      2.02 o 
   1   5   3    15864.93    14743.88    357.48 o 
   2   5   3     5638.76     5364.82     63.39 o 
   3   5   3     1367.65     1433.86     25.33 o 
   4   5   3      166.51      166.67     11.61 o 
   5   5   3      111.80      135.30     10.34 o 
   6   5   3      408.23      447.31     30.72 o 
   7   5   3      178.88      206.92     19.01 o 
  -7   6   3       63.54       65.76      7.97 o 
  -6   6   3       27.68       35.01      3.71 o 
  -5   6   3       44.60       36.15      3.46 o 
  -4   6   3       16.51       18.10      5.18 o 
  -3   6   3       43.01       28.56      3.04 o 
  -2   6   3      758.79      820.27     17.10 o 
  -1   6   3     1378.35     1484.62     24.16 o 
   0   6   3      124.70      174.93      7.84 o 
   1   6   3     1365.85     1259.35     24.50 o 
   2   6   3      925.36      896.98     25.71 o 
   3   6   3        0.53       -1.47      1.73 o 
   4   6   3       24.87       25.83      4.11 o 
   5   6   3       38.39       42.36      5.35 o 
   6   6   3       42.77       63.23      8.92 o 
   7   6   3        1.54       -1.67      4.42 o 
  -7   7   3      119.01       91.26      8.09 o 
  -6   7   3      189.98      180.07     10.37 o 
  -5   7   3        3.01        9.29      3.19 o 
  -4   7   3     2079.09     2011.70     44.01 o 
  -3   7   3     1924.36     1861.74     38.00 o 
  -2   7   3     3320.02     3202.66     56.43 o 
  -1   7   3       54.83       85.53      4.51 o 
   0   7   3     1848.51     1840.48     27.92 o 
   1   7   3     8823.80     9009.90     76.11 o 
   2   7   3     2841.40     2502.20     35.65 o 
   3   7   3     1202.39     1146.48     40.64 o 
   4   7   3       20.38       15.36      2.56 o 
   5   7   3      197.53      188.31     15.38 o 
   6   7   3       90.76       92.59      9.89 o 
   7   7   3       76.22       76.81      8.19 o 
  -7   8   3        2.12       13.52      8.25 o 
  -6   8   3        2.90       10.99      2.48 o 
  -5   8   3      142.86      118.54      9.12 o 
  -4   8   3        3.20        2.94      1.48 o 
  -3   8   3       18.48       24.46      2.56 o 
  -2   8   3      995.05     1055.16     20.96 o 
  -1   8   3       90.34       70.27      4.15 o 
   0   8   3      931.34     1021.78     21.33 o 
   1   8   3      111.08      135.10      7.94 o 
   2   8   3      142.54      135.12      7.18 o 
   3   8   3      407.38      378.66     22.84 o 
   4   8   3       40.36       23.56      3.47 o 
   5   8   3       49.54       51.28      7.40 o 
   6   8   3        9.01       27.83      6.61 o 
   7   8   3       58.40       44.49      6.79 o 
  -7   9   3       50.68       50.72      4.89 o 
  -6   9   3        3.29        0.50      4.14 o 
  -5   9   3      160.33      178.74     12.05 o 
  -4   9   3      849.62      865.53     29.35 o 
  -3   9   3     2697.86     2732.71     49.08 o 
  -2   9   3       23.58       62.59      4.75 o 
  -1   9   3       11.44        4.06      1.62 o 
   0   9   3      932.11      902.79     17.95 o 
   1   9   3      162.12      122.39      7.67 o 
   2   9   3     2159.32     2071.85     34.46 o 
   3   9   3      262.68      291.85     20.25 o 
   4   9   3      362.20      356.73     24.14 o 
   5   9   3      156.68      147.12     11.35 o 
   6   9   3       70.71       69.64     11.68 o 
   7   9   3       38.30       33.86      6.23 o 
  -7  10   3        0.04        4.96      3.89 o 
  -6  10   3      235.73      224.42     18.83 o 
  -5  10   3        7.32        6.50      2.77 o 
  -4  10   3       80.84       72.93      6.44 o 
  -3  10   3      733.66      785.91     25.76 o 
  -2  10   3        1.71        2.93      1.07 o 
  -1  10   3       73.28       74.49      4.65 o 
   0  10   3      592.11      711.12     16.47 o 
   1  10   3       32.91       35.59      4.29 o 
   2  10   3      123.25      144.51      7.67 o 
   3  10   3        8.16       25.19     10.81 o 
   4  10   3        7.37       10.46      3.05 o 
   5  10   3        9.49       12.45      3.45 o 
   6  10   3       20.23       19.34      3.47 o 
   7  10   3        9.51       11.35      4.74 o 
  -7  11   3       72.17       84.54     11.29 o 
  -6  11   3      138.23      142.24     13.01 o 
  -5  11   3      207.59      227.37     14.64 o 
  -4  11   3     2126.60     2179.64     49.97 o 
  -3  11   3     2593.82     2627.46     50.56 o 
  -2  11   3      529.59      472.55     12.96 o 
  -1  11   3      378.20      385.02     12.32 o 
   0  11   3      582.74      585.98     15.34 o 
   1  11   3      740.27      727.97     21.88 o 
   2  11   3     1818.87     1847.03     54.25 o 
   3  11   3      253.14      307.52     21.53 o 
   4  11   3      141.54      171.22     16.78 o 
   5  11   3      739.88      800.63     33.58 o 
   6  11   3       94.42      101.04     11.10 o 
  -7  12   3       44.12       50.07     17.29 o 
  -6  12   3       36.47       40.78      6.48 o 
  -5  12   3       34.15       33.47      5.12 o 
  -4  12   3     1688.37     1763.93     45.54 o 
  -3  12   3       14.79       14.82      2.84 o 
  -2  12   3        1.46        5.09      1.51 o 
  -1  12   3        9.11       10.80      1.62 o 
   0  12   3      474.19      453.04     13.85 o 
   1  12   3        2.66        3.35      1.52 o 
   2  12   3       68.72       41.13      8.01 o 
   3  12   3      233.17      286.29     21.33 o 
   4  12   3        8.71        8.90      2.51 o 
   5  12   3       39.13       28.54      9.07 o 
   6  12   3       11.22       -1.69      5.92 o 
  -7  13   3      270.66      233.41     19.65 o 
  -6  13   3       19.80       13.39      5.79 o 
  -5  13   3      215.78      206.91     18.77 o 
  -4  13   3      197.47      161.22     11.82 o 
  -3  13   3     2781.90     2830.55     55.16 o 
  -2  13   3     1261.86     1254.60     25.14 o 
  -1  13   3     1021.71     1040.21     22.53 o 
   0  13   3      456.12      480.24     14.81 o 
   1  13   3      650.27      568.89     20.60 o 
   2  13   3      435.74      369.15     27.29 o 
   3  13   3      287.62      266.40     21.12 o 
   4  13   3      140.80      143.23     14.24 o 
   5  13   3      119.79       97.09     10.99 o 
   6  13   3      217.14      188.03     13.90 o 
  -7  14   3       77.60       86.83      8.54 o 
  -6  14   3        0.05        1.24      4.92 o 
  -5  14   3       14.68       19.18      2.88 o 
  -4  14   3       42.23       49.65      5.42 o 
  -3  14   3      300.16      333.60     17.65 o 
  -2  14   3        6.05       13.86      3.18 o 
  -1  14   3       46.33       51.25      5.58 o 
   0  14   3       20.20       14.22      2.38 o 
   1  14   3        2.99       10.25      3.77 o 
   2  14   3       18.43       13.05      3.50 o 
   3  14   3        4.25       17.11      5.71 o 
   4  14   3       26.07       16.43      5.15 o 
   5  14   3        9.19       15.31      3.07 o 
   6  14   3        2.13        2.37      5.83 o 
  -6  15   3       73.88       58.55      7.62 o 
  -5  15   3       15.62       14.21      2.95 o 
  -4  15   3      611.53      601.83     26.84 o 
  -3  15   3      423.91      380.70     19.44 o 
  -2  15   3     1141.47     1109.81     29.39 o 
  -1  15   3      126.61      144.21      8.07 o 
   0  15   3     1469.97     1541.56     29.28 o 
   1  15   3      671.75      698.62     33.93 o 
   2  15   3      149.19      178.22     16.70 o 
   3  15   3      161.82      192.40     13.27 o 
   4  15   3       20.76        7.91      3.03 o 
   5  15   3       63.49       47.33      6.23 o 
   6  15   3      251.51      253.40     17.67 o 
  -6  16   3        0.17       -4.04      4.04 o 
  -5  16   3       41.46       48.97      5.28 o 
  -4  16   3       68.31       74.55      8.15 o 
  -3  16   3      118.69      117.53      9.70 o 
  -2  16   3      175.99      210.27     11.89 o 
  -1  16   3       13.68       10.02      1.73 o 
   0  16   3       19.67       22.56      2.28 o 
   1  16   3      109.76      115.87     12.71 o 
   2  16   3        3.31        4.98      2.41 o 
   3  16   3       49.33       41.88      9.22 o 
   4  16   3        0.24        2.87      3.01 o 
   5  16   3       11.82       11.50      4.20 o 
   6  16   3       39.79       58.75      6.02 o 
  -6  17   3        4.55        3.56      5.28 o 
  -5  17   3      333.34      383.11     28.21 o 
  -4  17   3      474.33      523.11     32.98 o 
  -3  17   3      882.56      952.69     34.09 o 
  -2  17   3       22.95       19.70      2.62 o 
  -1  17   3     2250.21     2174.92     37.50 o 
   0  17   3      367.84      353.86     13.81 o 
   1  17   3     1900.25     1844.47     59.72 o 
   2  17   3      539.04      545.34     32.66 o 
   3  17   3      968.99      975.51     47.06 o 
   4  17   3       69.05       71.20     16.91 o 
   5  17   3       44.43       42.89      5.21 o 
  -6  18   3        0.79       -2.77      6.25 o 
  -5  18   3        3.12        0.92      3.82 o 
  -4  18   3       37.82       30.97     10.61 o 
  -3  18   3        4.83        8.96      2.17 o 
  -2  18   3       23.95       22.06      3.21 o 
  -1  18   3       19.82       34.07      4.22 o 
   0  18   3       34.02       37.86      4.26 o 
   1  18   3       18.65        8.66      5.69 o 
   2  18   3        0.93        3.56      2.28 o 
   3  18   3       93.16       99.73     13.20 o 
   4  18   3        0.65        4.01      3.28 o 
   5  18   3       28.92       34.82      5.66 o 
  -6  19   3       11.10        9.63      7.17 o 
  -5  19   3      230.90      241.54     20.79 o 
  -4  19   3      496.03      452.60     31.23 o 
  -3  19   3      366.80      379.91     26.99 o 
  -2  19   3      521.66      533.28     21.73 o 
  -1  19   3      208.35      185.85     11.22 o 
   0  19   3      561.91      612.31     19.75 o 
   1  19   3      192.97      210.85     28.75 o 
   2  19   3     2436.12     2377.27     75.41 o 
   3  19   3      321.20      324.19     25.67 o 
   4  19   3       94.43       94.32     17.19 o 
   5  19   3      182.76      212.25     27.06 o 
  -5  20   3        5.00        6.12      4.09 o 
  -4  20   3        8.70        8.02      3.44 o 
  -3  20   3       70.71       72.61     11.96 o 
  -2  20   3      647.57      614.33     24.03 o 
  -1  20   3       76.30       90.87      7.43 o 
   0  20   3       53.58       52.04      9.55 o 
   1  20   3       19.20        9.58     10.38 o 
   2  20   3       11.67        6.28      2.61 o 
   3  20   3        5.40       18.55      5.64 o 
   4  20   3        5.59        8.10      3.54 o 
   5  20   3        1.03       -6.66      6.66 o 
  -5  21   3      294.28      344.15     38.23 o 
  -4  21   3      337.81      391.01     29.23 o 
  -3  21   3      414.50      423.80     29.47 o 
  -2  21   3       20.26       11.68      2.92 o 
  -1  21   3       14.49       11.09      2.12 o 
   0  21   3      126.21      140.44     11.39 o 
   1  21   3      713.49      719.77     38.80 o 
   2  21   3      126.22      156.10     15.96 o 
   3  21   3      147.03      128.82     18.99 o 
   4  21   3       87.17       85.54     14.91 o 
  -5  22   3        9.09       -4.15      6.56 o 
  -4  22   3        2.90        1.86      3.80 o 
  -3  22   3      209.02      168.32     20.65 o 
  -2  22   3       10.34       -0.41      3.89 o 
  -1  22   3        0.07        8.25      7.12 o 
   0  22   3      115.96      122.84     11.22 o 
   1  22   3        0.23       -0.35      4.15 o 
   2  22   3       36.02       37.27      7.79 o 
   3  22   3        1.02       -2.31      5.89 o 
   4  22   3        4.82       13.58      6.15 o 
  -4  23   3      383.36      445.76     48.37 o 
  -3  23   3      195.96      180.32     25.21 o 
  -2  23   3      459.82      482.97     43.97 o 
  -1  23   3      241.32      243.00     16.22 o 
   0  23   3      349.35      340.43     24.97 o 
   1  23   3      624.44      606.44     36.28 o 
   2  23   3       45.66       49.30      6.53 o 
   3  23   3      125.54      135.90     14.61 o 
   4  23   3       25.68       34.54      6.51 o 
  -3  24   3        1.50       11.38      5.33 o 
  -2  24   3       13.02       20.91      5.48 o 
  -1  24   3       43.94       39.71      5.48 o 
   0  24   3       24.30       22.65      5.89 o 
   1  24   3       16.45       16.84      5.25 o 
   2  24   3        1.99        2.35      3.52 o 
   3  24   3        4.90       19.61      4.91 o 
  -3  25   3      316.98      298.39     36.49 o 
  -2  25   3      197.19      155.22     21.98 o 
  -1  25   3      103.23       94.24     20.60 o 
   0  25   3      432.81      456.68     46.53 o 
   1  25   3      301.34      338.05     25.97 o 
   2  25   3       90.08       80.50     17.29 o 
   3  25   3        9.02       15.32      7.84 o 
  -2  26   3        8.37       11.79      5.43 o 
  -1  26   3        0.38        2.66      5.33 o 
   0  26   3        7.24       -2.77      5.43 o 
   1  26   3       19.23       37.50      4.71 o 
   2  26   3        0.23       -1.76      4.23 o 
  -2  27   3      233.73      234.08     29.77 o 
  -1  27   3       50.55       47.60     11.58 o 
   0  27   3       79.73       89.21     14.14 o 
   1  27   3      222.36      199.69     28.03 o 
   0  28   3        2.38        2.51      6.15 o 
  -7   0   4        5.70        1.23      4.97 o 
  -6   0   4      604.12      587.55     42.99 o 
  -5   0   4      313.74      272.31     17.02 o 
  -4   0   4      285.59      297.12     16.64 o 
  -3   0   4     2425.60     2081.66     45.36 o 
  -2   0   4     3797.17     3502.29     53.19 o 
  -1   0   4     3269.41     3570.10     50.10 o 
   0   0   4     1484.38     1671.70     48.58 o 
   1   0   4      674.11      598.63     20.05 o 
   2   0   4     2203.55     2071.13     57.73 o 
   3   0   4     2334.81     2190.26     85.78 o 
   4   0   4       95.24       78.46      8.22 o 
   5   0   4       52.34       55.96     14.35 o 
   6   0   4      110.45      111.76     17.83 o 
   7   0   4        1.59       -0.51      6.41 o 
  -8   1   4        3.93        6.25      5.89 o 
  -7   1   4       95.66       85.15     13.02 o 
  -6   1   4       70.98       74.02      6.78 o 
  -5   1   4       37.11       42.59      4.94 o 
  -4   1   4       54.01       63.74      4.48 o 
  -3   1   4       28.33       42.46      3.19 o 
  -2   1   4     1075.57      951.07     18.74 o 
  -1   1   4     2732.83     2698.73     30.48 o 
   0   1   4      349.77      288.77     10.54 o 
   1   1   4       68.83       44.35      3.45 o 
   2   1   4       53.51       34.78      3.67 o 
   3   1   4      599.93      569.83     17.29 o 
   4   1   4       36.44       27.25      4.33 o 
   5   1   4        1.06        9.59      8.38 o 
   6   1   4       75.85       75.30      9.42 o 
   7   1   4       33.03       70.14     11.40 o 
  -8   2   4       59.58       63.73      5.86 o 
  -7   2   4       33.85       38.78      6.14 o 
  -6   2   4      354.04      366.87     22.47 o 
  -5   2   4      183.58      195.95     15.18 o 
  -4   2   4       37.74       56.17      4.59 o 
  -3   2   4     4626.90     5142.95     72.66 o 
  -2   2   4     2162.08     2474.05     31.07 o 
  -1   2   4      809.48      958.59     14.99 o 
   0   2   4      739.31      620.67     14.14 o 
   1   2   4     1559.37     1353.10     22.01 o 
   2   2   4     3406.27     3222.52     39.43 o 
   3   2   4     3354.85     3372.51     61.08 o 
   4   2   4      423.83      398.32     18.99 o 
   5   2   4      168.58      198.62     20.57 o 
   6   2   4       51.45       58.59      7.85 o 
   7   2   4      136.42      147.80     15.86 o 
  -8   3   4        0.00        1.56     16.12 o 
  -7   3   4       10.00       12.65      4.59 o 
  -6   3   4      310.03      256.61     18.49 o 
  -5   3   4      158.65      143.44      7.59 o 
  -4   3   4      211.57      206.24      9.72 o 
  -3   3   4      341.44      397.83     12.64 o 
  -2   3   4      214.96      220.41      8.49 o 
  -1   3   4     2183.97     2098.54     27.46 o 
   0   3   4      338.77      259.87     10.81 o 
   1   3   4      109.86      152.46      6.88 o 
   2   3   4       96.35       87.25      5.40 o 
   3   3   4     2460.79     2393.05     36.85 o 
   4   3   4        4.28        9.00      1.72 o 
   5   3   4        0.48        1.79      6.05 o 
   6   3   4      123.27      119.49     12.79 o 
   7   3   4        0.68       -4.46      4.46 o 
  -8   4   4       15.44       27.27      9.61 o 
  -7   4   4      287.84      283.53     20.58 o 
  -6   4   4       13.47       21.92      5.29 o 
  -5   4   4      892.51      881.41     29.43 o 
  -4   4   4      111.58      108.35      6.40 o 
  -3   4   4     1112.10      964.31     20.41 o 
  -2   4   4     9184.72     9426.58     66.72 o 
  -1   4   4     4515.99     4763.30     76.36 o 
   0   4   4     2945.29     2768.06     33.47 o 
   1   4   4      310.95      271.80      9.57 o 
   2   4   4     2328.54     2476.93     34.09 o 
   3   4   4      632.85      560.11     16.67 o 
   4   4   4      327.34      310.98     17.06 o 
   5   4   4       33.72       31.37      9.97 o 
   6   4   4      230.63      232.89     20.20 o 
   7   4   4      222.92      256.16     22.38 o 
  -8   5   4       13.53       21.86      4.46 o 
  -7   5   4       79.14       80.55      7.08 o 
  -6   5   4        2.71        4.78      1.85 o 
  -5   5   4        0.14        6.63      1.69 o 
  -4   5   4      149.08      142.36     14.39 o 
  -3   5   4       39.05       51.97      4.09 o 
  -2   5   4      172.35      194.40      7.76 o 
  -1   5   4       69.38       49.63      4.22 o 
   0   5   4      360.72      276.91     10.20 o 
   1   5   4        5.22        2.48      0.95 o 
   2   5   4     2312.62     2231.35     35.81 o 
   3   5   4      128.83      117.01      9.19 o 
   4   5   4      116.95      118.48     14.30 o 
   5   5   4       95.66       89.20      8.37 o 
   6   5   4       54.13       48.68     11.71 o 
   7   5   4       18.17       31.22      6.16 o 
  -7   6   4      143.41      120.84     11.41 o 
  -6   6   4      434.74      348.01     18.76 o 
  -5   6   4       48.82       30.68      7.85 o 
  -4   6   4      920.76      838.33     28.88 o 
  -3   6   4     1161.44     1111.84     22.66 o 
  -2   6   4      467.14      381.29     11.41 o 
  -1   6   4       19.08       11.91      1.46 o 
   0   6   4     2207.46     2163.87     31.37 o 
   1   6   4     4218.59     4429.49     52.80 o 
   2   6   4      923.97      870.14     22.46 o 
   3   6   4     1271.88     1202.62     33.92 o 
   4   6   4       54.07       62.87      8.85 o 
   5   6   4      195.29      194.36     13.82 o 
   6   6   4      107.00       95.00     10.73 o 
   7   6   4       60.97       65.76      8.93 o 
  -7   7   4        1.79        1.85      5.23 o 
  -6   7   4      150.48      144.63     12.90 o 
  -5   7   4      188.17      248.26     14.50 o 
  -4   7   4       22.37       26.71      4.87 o 
  -3   7   4       27.75        7.90      1.61 o 
  -2   7   4     1113.57     1232.16     20.37 o 
  -1   7   4      469.04      530.48     15.50 o 
   0   7   4       45.95       41.35      5.04 o 
   1   7   4       46.82       36.64      4.14 o 
   2   7   4     2708.45     3016.14     43.99 o 
   3   7   4       23.41       35.32      5.97 o 
   4   7   4       18.32       40.75      6.94 o 
   5   7   4       26.54       21.23      4.79 o 
   6   7   4       12.72       15.51      5.38 o 
   7   7   4       48.35       32.28      7.17 o 
  -7   8   4      108.40      126.65     17.99 o 
  -6   8   4      172.20      183.25     15.26 o 
  -5   8   4      644.54      708.54     27.59 o 
  -4   8   4      242.34      259.23     12.63 o 
  -3   8   4     2055.60     2284.55     34.43 o 
  -2   8   4      628.29      668.22     15.22 o 
  -1   8   4       18.97       32.36      2.45 o 
   0   8   4     1819.46     1663.02     29.21 o 
   1   8   4     1104.51     1087.02     30.38 o 
   2   8   4     5555.61     6018.15     65.37 o 
   3   8   4     1544.23     1431.94     57.78 o 
   4   8   4      469.65      495.00     23.48 o 
   5   8   4       15.13        9.06      3.02 o 
   6   8   4      168.32      180.23     23.34 o 
   7   8   4       81.21       98.31      9.30 o 
  -7   9   4       22.73       14.55      5.23 o 
  -6   9   4      233.97      281.99     24.11 o 
  -5   9   4       57.02       85.77     10.99 o 
  -4   9   4       59.81       51.29      6.74 o 
  -3   9   4      628.05      657.97     18.08 o 
  -2   9   4      307.68      265.27      9.55 o 
  -1   9   4      222.63      286.28      9.70 o 
   0   9   4      177.24      178.20      9.04 o 
   1   9   4      343.37      363.14     14.99 o 
   2   9   4      615.86      662.60     20.03 o 
   3   9   4     1120.35     1059.71     42.55 o 
   4   9   4       15.74       13.96      3.82 o 
   5   9   4       12.18        8.31      5.22 o 
   6   9   4      123.27      133.54     13.88 o 
  -7  10   4      185.01      176.99     15.44 o 
  -6  10   4      259.24      281.50     22.65 o 
  -5  10   4      108.04      107.59     11.43 o 
  -4  10   4      629.37      584.39     23.68 o 
  -3  10   4     2208.18     2082.12     43.01 o 
  -2  10   4     1000.44      983.54     20.24 o 
  -1  10   4      366.55      334.90     11.02 o 
   0  10   4     1234.22     1293.97     27.24 o 
   1  10   4     1577.90     1615.51     36.18 o 
   2  10   4     1238.69     1278.49     44.77 o 
   3  10   4      972.85      902.46     39.70 o 
   4  10   4      459.28      442.31     28.29 o 
   5  10   4      179.82      160.62     12.13 o 
   6  10   4        0.84        7.58      7.35 o 
  -7  11   4       82.29       66.72      7.20 o 
  -6  11   4       31.49       32.65      7.40 o 
  -5  11   4        0.01        5.56      2.52 o 
  -4  11   4       16.98       16.29      4.52 o 
  -3  11   4      121.38      135.66      8.79 o 
  -2  11   4      289.74      287.54     10.69 o 
  -1  11   4       72.49       76.23      5.03 o 
   0  11   4      127.91       91.61      6.44 o 
   1  11   4      109.35      112.11      7.98 o 
   2  11   4       59.04       75.40     13.94 o 
   3  11   4        2.90        8.43      3.82 o 
   4  11   4       33.89       15.52      2.83 o 
   5  11   4       15.98       21.49      3.02 o 
   6  11   4        5.63        1.37      3.12 o 
  -7  12   4       19.24        7.62      8.74 o 
  -6  12   4        5.34        5.66      3.30 o 
  -5  12   4       14.58       16.95      3.20 o 
  -4  12   4      749.79      742.91     37.52 o 
  -3  12   4     1542.74     1596.05     39.16 o 
  -2  12   4     1942.61     1970.37     31.41 o 
  -1  12   4      322.16      332.97     11.99 o 
   0  12   4      466.54      469.10     16.81 o 
   1  12   4      203.37      209.10     11.91 o 
   2  12   4      759.12      843.30     37.89 o 
   3  12   4      313.46      361.89     25.10 o 
   4  12   4       63.76       71.85     12.25 o 
   5  12   4      121.70      144.86     11.40 o 
   6  12   4       86.69      100.13      8.95 o 
  -7  13   4        0.24       -0.18      4.09 o 
  -6  13   4       61.56       80.76     13.73 o 
  -5  13   4       22.88       16.31      3.01 o 
  -4  13   4      423.00      421.48     27.56 o 
  -3  13   4       12.88       10.29      3.88 o 
  -2  13   4       20.71       22.27      2.23 o 
  -1  13   4      411.98      386.46     13.48 o 
   0  13   4       85.11       95.47      7.28 o 
   1  13   4      163.15      165.36     10.58 o 
   2  13   4        4.14        3.25      2.08 o 
   3  13   4       35.70       36.26     11.89 o 
   4  13   4       26.69       37.92      4.08 o 
   5  13   4       40.45       36.98      5.27 o 
   6  13   4        4.88        3.08      5.47 o 
  -7  14   4       95.94      149.17     21.73 o 
  -6  14   4       37.48       47.10      6.97 o 
  -5  14   4        4.49       11.97      2.87 o 
  -4  14   4      261.07      300.85     22.79 o 
  -3  14   4     3826.71     3996.76     89.71 o 
  -2  14   4     2234.73     2350.55     36.74 o 
  -1  14   4      916.85      896.87     20.03 o 
   0  14   4      587.18      505.69     18.50 o 
   1  14   4      722.96      731.35     31.03 o 
   2  14   4      225.70      261.24     20.49 o 
   3  14   4      235.79      265.80     21.92 o 
   4  14   4      159.43      180.82     16.97 o 
   5  14   4       42.84       64.31     14.71 o 
   6  14   4      274.73      285.98     19.13 o 
  -6  15   4       16.61       10.72      9.56 o 
  -5  15   4        1.40        8.86      3.56 o 
  -4  15   4       43.81       39.34     12.07 o 
  -3  15   4       44.28       69.00     12.32 o 
  -2  15   4        8.95       16.92      2.82 o 
  -1  15   4       41.43       48.19      4.82 o 
   0  15   4      454.82      467.83     18.01 o 
   1  15   4      422.60      448.68     27.28 o 
   2  15   4        4.75       16.32      4.02 o 
   3  15   4        7.94       14.27      4.82 o 
   4  15   4       93.28      109.56     13.71 o 
   5  15   4        5.59        4.94      3.97 o 
   6  15   4        0.30        5.96      5.79 o 
  -6  16   4      224.79      224.78     19.49 o 
  -5  16   4       14.80       10.29      6.10 o 
  -4  16   4      171.27      173.46     16.61 o 
  -3  16   4       19.82       13.06      6.17 o 
  -2  16   4     1745.84     1858.32     39.68 o 
  -1  16   4     1125.52     1190.69     26.95 o 
   0  16   4        7.26        4.02      1.40 o 
   1  16   4      680.59      684.10     35.22 o 
   2  16   4      590.08      587.27     33.84 o 
   3  16   4     1228.75     1129.02     50.40 o 
   4  16   4       39.21       30.40     14.81 o 
   5  16   4       33.80       24.31      5.94 o 
  -6  17   4        0.25        0.29      4.12 o 
  -5  17   4       21.33       13.32      7.38 o 
  -4  17   4       98.49       93.56     12.58 o 
  -3  17   4       22.30       21.02      9.56 o 
  -2  17   4      349.62      347.70     19.80 o 
  -1  17   4      297.12      278.86     12.54 o 
   0  17   4      192.70      188.19     11.12 o 
   1  17   4      105.16       96.51     11.77 o 
   2  17   4       25.23       18.35      6.25 o 
   3  17   4       64.66       40.09      8.01 o 
   4  17   4        0.32        3.40      6.64 o 
   5  17   4        3.13        7.68      3.95 o 
  -6  18   4       36.88       34.64      8.25 o 
  -5  18   4      126.93       99.22     22.47 o 
  -4  18   4      248.58      227.79     20.39 o 
  -3  18   4      237.27      217.97     19.66 o 
  -2  18   4        8.76       18.91      3.01 o 
  -1  18   4      412.78      381.82     15.09 o 
   0  18   4       49.88       67.52      7.87 o 
   1  18   4      783.17      861.26     41.52 o 
   2  18   4     1761.67     1688.50     62.74 o 
   3  18   4      126.78      130.15     14.43 o 
   4  18   4       68.97       60.04      7.62 o 
   5  18   4       49.13       38.07     11.27 o 
  -6  19   4        1.14       -1.49      6.71 o 
  -5  19   4       68.46       81.10     10.12 o 
  -4  19   4       38.88       49.54      9.04 o 
  -3  19   4        6.03       10.41      3.02 o 
  -2  19   4      478.30      478.01     24.66 o 
  -1  19   4       15.96       16.59      3.07 o 
   0  19   4       54.31       45.58      5.08 o 
   1  19   4       21.00       37.57     10.40 o 
   2  19   4      107.47       95.50     15.36 o 
   3  19   4        8.43       14.69      6.07 o 
   4  19   4        0.20        6.13      3.61 o 
   5  19   4        8.19        8.40      6.71 o 
  -5  20   4      189.84      220.04     20.90 o 
  -4  20   4      267.33      279.07     23.48 o 
  -3  20   4      574.19      662.14     38.19 o 
  -2  20   4       30.43       37.07      4.49 o 
  -1  20   4      160.16      133.80     11.13 o 
   0  20   4      151.19      129.98     10.77 o 
   1  20   4      622.61      574.74     34.18 o 
   2  20   4      835.87      865.99     46.86 o 
   3  20   4      256.07      194.19     18.82 o 
   4  20   4       32.86       30.89     11.17 o 
  -5  21   4       18.65       24.08      6.56 o 
  -4  21   4        4.55       10.60      4.00 o 
  -3  21   4        9.52        5.26      3.12 o 
  -2  21   4       49.47       58.69      7.20 o 
  -1  21   4       37.00       30.17      7.37 o 
   0  21   4       47.85       57.48      7.58 o 
   1  21   4        0.13       -0.47      3.25 o 
   2  21   4        5.26        8.82      3.64 o 
   3  21   4        8.09        7.33      5.02 o 
   4  21   4       16.86       14.35      6.25 o 
  -5  22   4        1.08        3.84      6.71 o 
  -4  22   4      212.46      203.30     19.53 o 
  -3  22   4      458.07      439.90     30.47 o 
  -2  22   4      356.41      350.48     21.38 o 
  -1  22   4      179.12      228.12     18.83 o 
   0  22   4      218.71      231.97     20.46 o 
   1  22   4      420.88      420.61     29.67 o 
   2  22   4      180.36      171.39     17.33 o 
   3  22   4      123.39      103.84     16.83 o 
   4  22   4       58.79       55.19     10.97 o 
  -4  23   4       35.09       19.73      6.35 o 
  -3  23   4        0.13       14.27      3.70 o 
  -2  23   4       73.24       54.45      7.23 o 
  -1  23   4       11.47       17.12      2.83 o 
   0  23   4       42.97       31.52      6.26 o 
   1  23   4        1.01        0.98      3.16 o 
   2  23   4        8.99        6.52      7.64 o 
   3  23   4       15.75        8.82      3.96 o 
  -3  24   4      345.89      389.14     41.35 o 
  -2  24   4      405.81      402.57     29.04 o 
  -1  24   4      333.55      295.62     34.49 o 
   0  24   4       87.22       83.48     19.11 o 
   1  24   4      287.48      328.45     27.77 o 
   2  24   4       49.40       76.75     17.04 o 
   3  24   4       14.05       16.76      6.15 o 
  -3  25   4        4.47        4.46      5.59 o 
  -2  25   4        1.60       14.14      4.97 o 
  -1  25   4        1.32        0.56      5.07 o 
   0  25   4        2.56       15.89      5.12 o 
   1  25   4       69.46       70.58     15.50 o 
   2  25   4        2.23        3.86      4.01 o 
  -2  26   4      322.09      335.18     35.92 o 
  -1  26   4       89.36       79.38     11.48 o 
   0  26   4      312.25      366.70     39.05 o 
   1  26   4      162.17      165.37     17.91 o 
   2  26   4      106.34      115.81     17.42 o 
  -2  27   4        6.86        1.18      5.79 o 
  -1  27   4        0.54       -3.54      5.89 o 
   0  27   4       17.69       20.96      5.94 o 
   1  27   4        2.10       10.25      4.40 o 
  -8   1   5       73.80       71.19     10.50 o 
  -7   1   5       19.82       21.72      4.94 o 
  -6   1   5      198.91      179.46      9.95 o 
  -5   1   5      167.64      196.68      9.12 o 
  -4   1   5      171.73      123.25      5.68 o 
  -3   1   5      565.77      565.85     13.97 o 
  -2   1   5     3333.31     3324.74     39.15 o 
  -1   1   5      152.23       87.73      5.39 o 
   0   1   5      490.23      437.47     11.34 o 
   1   1   5      866.16      844.23     18.44 o 
   2   1   5     2874.86     2647.87     37.59 o 
   3   1   5     1586.66     1696.12     32.53 o 
   4   1   5     1042.06     1117.60     34.04 o 
   5   1   5      242.67      256.54     24.08 o 
   6   1   5       53.23       47.03      8.01 o 
   7   1   5       10.26       11.37      5.23 o 
  -8   2   5        0.07       12.13      4.28 o 
  -7   2   5      183.91      147.01     13.20 o 
  -6   2   5        0.11        0.26      2.68 o 
  -5   2   5       80.71       72.34      5.75 o 
  -4   2   5       66.00       68.93      4.34 o 
  -3   2   5       89.24      110.13      5.32 o 
  -2   2   5        5.76        2.43      1.16 o 
  -1   2   5        5.42        5.33      1.05 o 
   0   2   5      321.45      375.97     13.45 o 
   1   2   5       74.36       85.51      5.23 o 
   2   2   5      243.27      256.90     10.77 o 
   3   2   5      796.76      751.77     21.16 o 
   4   2   5      346.27      321.60     17.47 o 
   5   2   5       21.75       18.41      4.02 o 
   6   2   5        9.72       -0.16      5.00 o 
   7   2   5       48.66       64.91     10.32 o 
  -8   3   5       55.57       59.80      9.43 o 
  -7   3   5      234.99      220.31     16.85 o 
  -6   3   5      151.92      137.81     17.94 o 
  -5   3   5      924.25      865.47     24.60 o 
  -4   3   5       14.91        6.00      1.32 o 
  -3   3   5     3028.43     3010.19     37.67 o 
  -2   3   5     5958.60     5574.14     51.71 o 
  -1   3   5     1806.50     1449.51     20.65 o 
   0   3   5       56.84       64.68      5.23 o 
   1   3   5     2636.27     2665.78     34.22 o 
   2   3   5      116.66       93.67      5.97 o 
   3   3   5      737.75      785.24     21.47 o 
   4   3   5      211.24      206.67     22.08 o 
   5   3   5       89.45       79.80     11.76 o 
   6   3   5      120.42      133.94     17.45 o 
   7   3   5       82.91       84.75     16.42 o 
  -8   4   5        2.84        9.07      6.05 o 
  -7   4   5       10.83       15.32      3.44 o 
  -6   4   5      128.60      116.61      8.99 o 
  -5   4   5       10.98       30.26      5.43 o 
  -4   4   5       85.58       88.80      5.00 o 
  -3   4   5      281.31      335.89     10.28 o 
  -2   4   5      348.63      390.00     12.32 o 
  -1   4   5      134.23      152.62      6.15 o 
   0   4   5     1352.18     1256.57     18.71 o 
   1   4   5       10.44       20.12      2.51 o 
   2   4   5       65.82       92.62      5.95 o 
   3   4   5       17.44       17.04      3.04 o 
   4   4   5        2.48        6.86      1.87 o 
   5   4   5       47.52       64.02     12.14 o 
   6   4   5       11.92        5.90      3.45 o 
   7   4   5        4.61       -5.76      6.38 o 
  -7   5   5      193.31      207.13     16.11 o 
  -6   5   5        7.74        6.80      2.53 o 
  -5   5   5      160.16      121.67     12.13 o 
  -4   5   5      783.87      830.08     19.12 o 
  -3   5   5        2.39        6.06      0.97 o 
  -2   5   5     9185.68     9849.83     71.88 o 
  -1   5   5      826.04     1218.81     23.77 o 
   0   5   5     1692.59     1458.35     20.82 o 
   1   5   5      667.51      544.39     15.15 o 
   2   5   5      261.47      176.05      8.69 o 
   3   5   5     1497.98     1682.85     41.17 o 
   4   5   5      486.34      499.64     23.21 o 
   5   5   5      107.89      102.49     12.68 o 
   6   5   5       54.07       47.73     15.63 o 
   7   5   5       77.72       85.02     13.86 o 
  -7   6   5       14.76       18.73      8.46 o 
  -6   6   5       20.25       14.22      2.17 o 
  -5   6   5      101.78       90.85      9.83 o 
  -4   6   5       65.52       65.35      5.53 o 
  -3   6   5      137.25      140.74      6.22 o 
  -2   6   5      945.48     1063.73     18.57 o 
  -1   6   5      147.84      169.10      8.47 o 
   0   6   5      387.15      384.56     13.45 o 
   1   6   5      168.91      142.84      9.06 o 
   2   6   5      495.60      546.37     16.43 o 
   3   6   5       15.54       19.41      2.32 o 
   4   6   5       33.47       34.77      4.32 o 
   5   6   5        0.69        4.62      2.13 o 
   6   6   5        1.51        0.19      3.75 o 
  -7   7   5      157.64      170.42     14.58 o 
  -6   7   5      272.88      324.93     23.01 o 
  -5   7   5      811.72      846.33     32.27 o 
  -4   7   5      720.42      624.53     31.50 o 
  -3   7   5      897.73      817.92     16.86 o 
  -2   7   5        2.67       19.64      3.04 o 
  -1   7   5     3719.83     3605.46     45.10 o 
   0   7   5      256.12      291.60     11.84 o 
   1   7   5     1273.95     1331.51     30.58 o 
   2   7   5        9.50        6.75      1.63 o 
   3   7   5      454.60      470.05     21.47 o 
   4   7   5      461.53      451.74     22.66 o 
   5   7   5       24.65       20.49      3.44 o 
   6   7   5      114.66       85.87     22.32 o 
  -7   8   5        8.14        9.49      3.73 o 
  -6   8   5       95.91      112.08     10.45 o 
  -5   8   5       80.58       94.48     10.14 o 
  -4   8   5      154.58      161.44     15.06 o 
  -3   8   5       12.21       36.94      4.29 o 
  -2   8   5      495.94      536.90     13.36 o 
  -1   8   5     1784.42     1953.09     33.61 o 
   0   8   5       23.67       34.17      4.86 o 
   1   8   5      435.91      426.08     17.02 o 
   2   8   5       89.38       75.32     10.31 o 
   3   8   5        6.55        7.85      2.07 o 
   4   8   5       14.06       21.31      4.48 o 
   5   8   5        6.53        5.71      2.49 o 
   6   8   5       27.34       19.17      9.99 o 
  -7   9   5      180.25      164.08     14.09 o 
  -6   9   5      383.23      369.49     25.96 o 
  -5   9   5      268.39      243.63     31.44 o 
  -4   9   5      155.04      152.63     14.39 o 
  -3   9   5      921.14      898.14     27.22 o 
  -2   9   5      614.08      636.93     15.32 o 
  -1   9   5      666.53      569.46     18.01 o 
   0   9   5      810.18      794.88     21.59 o 
   1   9   5     1199.92     1216.57     30.34 o 
   2   9   5     1103.22      988.80     30.95 o 
   3   9   5      521.94      648.52     26.50 o 
   4   9   5      389.04      430.80     22.62 o 
   5   9   5       37.31       49.24      6.02 o 
   6   9   5       12.68       20.88      4.02 o 
  -7  10   5        6.62       -4.09      4.09 o 
  -6  10   5       54.88       71.81      8.63 o 
  -5  10   5      293.58      285.98     23.62 o 
  -4  10   5       53.21       61.28     13.02 o 
  -3  10   5       50.71       68.17      7.24 o 
  -2  10   5       23.70       43.92      3.58 o 
  -1  10   5        0.64        7.84      1.84 o 
   0  10   5       21.67        9.64      1.95 o 
   1  10   5       93.53       86.30      6.99 o 
   2  10   5      438.93      458.48     27.01 o 
   3  10   5      629.02      679.58     35.55 o 
   4  10   5        6.88       12.45      2.39 o 
   5  10   5        0.24        6.15      4.20 o 
   6  10   5       21.17       23.82      6.46 o 
  -7  11   5       95.47       89.23     12.48 o 
  -6  11   5       22.55       27.48      3.68 o 
  -5  11   5       71.57       60.71     10.60 o 
  -4  11   5       53.29       59.37      8.23 o 
  -3  11   5      659.21      723.21     34.87 o 
  -2  11   5     1803.22     1944.14     36.79 o 
  -1  11   5      268.45      257.59     10.00 o 
   0  11   5      466.18      451.03     16.71 o 
   1  11   5      580.74      519.34     20.01 o 
   2  11   5     1146.80     1185.05     45.96 o 
   3  11   5     1277.57     1281.09     50.67 o 
   4  11   5      336.58      315.46     19.23 o 
   5  11   5       52.81       62.72      9.87 o 
   6  11   5       10.15       11.93      9.74 o 
  -7  12   5        0.34       -4.15      4.15 o 
  -6  12   5      251.59      235.50     20.27 o 
  -5  12   5        0.00        1.95      2.78 o 
  -4  12   5      136.02      140.56     13.99 o 
  -3  12   5      174.20      133.94     24.08 o 
  -2  12   5        4.53        7.38      1.67 o 
  -1  12   5      113.57      140.74      7.26 o 
   0  12   5       28.21       28.76      4.35 o 
   1  12   5      962.52     1074.23     30.42 o 
   2  12   5      119.25      148.28     14.58 o 
   3  12   5      379.10      289.55     22.87 o 
   4  12   5      112.67       51.11      6.17 o 
   5  12   5       29.73       45.90      5.67 o 
   6  12   5        5.81       12.66      5.46 o 
  -7  13   5       19.60       31.84      8.22 o 
  -6  13   5       48.98       58.57      6.54 o 
  -5  13   5        6.13       13.96      3.00 o 
  -4  13   5      249.07      277.29     21.76 o 
  -3  13   5      672.31      667.69     34.83 o 
  -2  13   5     2729.96     2737.04     46.51 o 
  -1  13   5      936.21      889.31     21.24 o 
   0  13   5      606.98      641.58     21.33 o 
   1  13   5      183.32      159.91     10.74 o 
   2  13   5      977.73      957.15     53.09 o 
   3  13   5      434.72      361.71     26.74 o 
   4  13   5      565.19      516.87     33.26 o 
   5  13   5      144.52      124.76     14.31 o 
   6  13   5       44.63       37.17      6.97 o 
  -7  14   5       46.56       69.95      9.63 o 
  -6  14   5        3.67        5.45      3.73 o 
  -5  14   5        7.49       22.01     12.12 o 
  -4  14   5        3.15        6.06      3.31 o 
  -3  14   5       17.37       16.62      3.10 o 
  -2  14   5        4.48        3.13      1.62 o 
  -1  14   5       77.94       70.27      5.39 o 
   0  14   5       37.56       33.10      4.82 o 
   1  14   5       60.86       57.66     14.45 o 
   2  14   5      193.27      185.75     17.37 o 
   3  14   5        9.27       13.02      5.02 o 
   4  14   5       96.94       41.36     19.47 o 
   5  14   5        0.35       -3.70      3.70 o 
   6  14   5        4.80        8.61      3.72 o 
  -6  15   5       19.07       16.15      4.11 o 
  -5  15   5       12.25       21.02      3.59 o 
  -4  15   5       25.95       34.03      9.28 o 
  -3  15   5     3001.64     2932.53     79.41 o 
  -2  15   5     1310.79     1357.27     30.47 o 
  -1  15   5     1455.17     1473.46     35.50 o 
   0  15   5     1195.55     1097.54     29.78 o 
   1  15   5      422.51      435.52     49.86 o 
   2  15   5      567.36      635.84     35.70 o 
   3  15   5     1096.54      985.62     50.42 o 
   4  15   5      171.16      190.52     18.11 o 
   5  15   5       34.16       46.19      5.78 o 
  -6  16   5        8.86       14.14      4.06 o 
  -5  16   5       23.80       25.68      3.89 o 
  -4  16   5      101.37       91.85     12.11 o 
  -3  16   5      221.06      207.53     18.54 o 
  -2  16   5      468.58      446.31     22.96 o 
  -1  16   5      771.89      716.59     21.69 o 
   0  16   5      797.74      778.49     25.26 o 
   1  16   5       51.34       58.81     15.24 o 
   2  16   5        2.99        7.21      5.97 o 
   3  16   5       23.81       17.72      6.89 o 
   4  16   5        1.06        3.20      7.61 o 
   5  16   5        2.05        2.46      7.21 o 
  -6  17   5      461.75      540.36     51.09 o 
  -5  17   5       59.20       62.06     10.63 o 
  -4  17   5      244.52      244.09     23.78 o 
  -3  17   5      135.24      157.65     16.02 o 
  -2  17   5     3096.46     3130.06     66.76 o 
  -1  17   5      181.41      190.80     11.77 o 
   0  17   5      163.32      139.65      9.36 o 
   1  17   5       32.72       27.58      6.70 o 
   2  17   5      895.28      856.75     43.61 o 
   3  17   5       85.23       88.03     14.82 o 
   4  17   5       26.85       30.95      6.71 o 
   5  17   5       27.77       34.23     11.30 o 
  -6  18   5        3.33       16.81      6.71 o 
  -5  18   5        6.01        7.32      3.73 o 
  -4  18   5       90.20       87.01     14.72 o 
  -3  18   5       14.04       13.05      3.19 o 
  -2  18   5        4.45       10.22      4.34 o 
  -1  18   5       26.51       23.49      3.28 o 
   0  18   5        8.34       12.84      1.93 o 
   1  18   5       46.78       36.87      7.99 o 
   2  18   5       52.66       59.07     14.25 o 
   3  18   5        8.76        8.49      3.09 o 
   4  18   5        7.70        6.59      3.84 o 
   5  18   5        1.41       -1.69      6.66 o 
  -5  19   5      224.59      256.29     22.45 o 
  -4  19   5        1.98        4.45      3.37 o 
  -3  19   5      244.82      240.22     20.77 o 
  -2  19   5        6.29       12.26      2.19 o 
  -1  19   5     1095.26     1162.34     33.77 o 
   0  19   5      161.85      219.83     15.79 o 
   1  19   5      750.15      817.63     42.84 o 
   2  19   5      523.44      553.76     35.33 o 
   3  19   5      206.04      190.97     18.73 o 
   4  19   5       11.83       11.40     11.94 o 
  -5  20   5       20.92       11.94      7.64 o 
  -4  20   5        7.24        7.04      4.10 o 
  -3  20   5       40.31       38.65      5.45 o 
  -2  20   5      255.82      225.28     16.24 o 
  -1  20   5      521.19      513.45     25.52 o 
   0  20   5       28.23       28.61      4.43 o 
   1  20   5        4.65        1.43      2.74 o 
   2  20   5        8.36        6.87      5.25 o 
   3  20   5        0.01        4.29      6.05 o 
   4  20   5        1.89       -2.08      5.82 o 
  -5  21   5        1.10       13.78      6.46 o 
  -4  21   5       55.82       52.52      8.68 o 
  -3  21   5      258.96      247.29     21.49 o 
  -2  21   5      395.34      371.65     22.06 o 
  -1  21   5      212.19      225.97     15.84 o 
   0  21   5      169.34      157.95     16.07 o 
   1  21   5      175.06      164.14     16.69 o 
   2  21   5      742.06      816.26     44.88 o 
   3  21   5      114.93       95.94     10.93 o 
   4  21   5       20.26       43.86      8.46 o 
  -4  22   5       12.16       11.50      4.05 o 
  -3  22   5        4.48       20.65      6.97 o 
  -2  22   5        1.31        1.21      2.53 o 
  -1  22   5        0.03        3.84      4.12 o 
   0  22   5       76.80       44.58     10.35 o 
   1  22   5       36.12       28.68      6.06 o 
   2  22   5       11.85       11.48      4.54 o 
   3  22   5        0.59        1.55      3.95 o 
   4  22   5       95.67       88.34     13.73 o 
  -4  23   5       82.84      105.25     24.55 o 
  -3  23   5      371.64      392.87     28.88 o 
  -2  23   5      232.70      265.49     18.26 o 
  -1  23   5      443.69      381.71     42.22 o 
   0  23   5       79.18       79.24     12.59 o 
   1  23   5      105.59      113.27     18.52 o 
   2  23   5      212.98      202.82     19.28 o 
   3  23   5      150.56      145.22     20.50 o 
  -4  24   5        0.00        2.72      6.66 o 
  -3  24   5        1.23        2.23      4.18 o 
  -2  24   5       20.19       17.29      3.40 o 
  -1  24   5       21.48       24.44      5.12 o 
   0  24   5        0.95       -1.64      4.97 o 
   1  24   5        7.56        6.85      4.38 o 
   2  24   5        1.77        6.97      7.10 o 
   3  24   5       26.61       25.52      8.25 o 
  -2  25   5      417.23      409.27     29.92 o 
  -1  25   5      106.24      121.60     16.35 o 
   0  25   5       67.95       61.34      8.97 o 
   1  25   5       17.17       11.55      9.63 o 
   2  25   5       38.79       58.52     12.66 o 
  -2  26   5        1.05        1.86     11.58 o 
  -1  26   5        1.75       -3.64      5.59 o 
   0  26   5       48.24       45.81     11.38 o 
   1  26   5       17.73       23.18      4.32 o 
  -1  27   5      100.76      106.89     22.50 o 
   0  27   5       32.46       31.21      6.25 o 
  -8   0   6      103.50      117.76     11.32 o 
  -7   0   6      170.93      200.51     21.68 o 
  -6   0   6      217.79      218.14     23.57 o 
  -5   0   6      103.92      103.40      9.53 o 
  -4   0   6     1292.86     1328.08     31.93 o 
  -3   0   6     1256.21     1046.43     37.97 o 
  -2   0   6     3540.51     3208.11    122.68 o 
  -1   0   6     4251.87     4796.20     70.29 o 
   0   0   6     1218.20     1255.18     30.48 o 
   1   0   6      595.58      509.36     21.07 o 
   2   0   6     1122.22     1191.13     36.94 o 
   3   0   6       54.04       70.05      7.36 o 
   4   0   6      782.06      791.50     53.55 o 
   5   0   6      142.39      147.17     21.57 o 
   6   0   6       35.52       48.17     11.73 o 
  -8   1   6        0.87       19.32      6.35 o 
  -7   1   6        4.07       17.59      6.46 o 
  -6   1   6       68.02       59.79      7.64 o 
  -5   1   6       43.96       36.31      3.79 o 
  -4   1   6       15.47       26.08      3.69 o 
  -3   1   6      124.19      117.80      5.68 o 
  -2   1   6      101.60      103.09      6.41 o 
  -1   1   6      175.66      159.34      6.43 o 
   0   1   6       35.05       46.77      3.68 o 
   1   1   6      317.04      336.00     12.04 o 
   2   1   6      135.56      142.78      7.99 o 
   3   1   6        2.98        9.26      2.29 o 
   4   1   6      471.35      482.11     22.30 o 
   5   1   6        1.01        7.76      6.48 o 
   6   1   6        0.69       -4.02      7.40 o 
  -8   2   6       34.35       34.64      6.82 o 
  -7   2   6      180.70      182.02     24.42 o 
  -6   2   6       58.56       87.95      8.25 o 
  -5   2   6       36.22       43.26      3.55 o 
  -4   2   6        2.00       25.96      2.12 o 
  -3   2   6      806.79      771.73     16.14 o 
  -2   2   6     1339.56     1357.70     25.89 o 
  -1   2   6     3196.95     3340.98     34.50 o 
   0   2   6      246.38      391.76     11.56 o 
   1   2   6     1443.23     1185.87     23.60 o 
   2   2   6     1511.53     1595.83     30.51 o 
   3   2   6      291.53      275.06     12.42 o 
   4   2   6      656.00      701.25     27.70 o 
   5   2   6      356.47      348.33     25.63 o 
   6   2   6       93.74       86.45     16.63 o 
  -7   3   6       39.29       40.65      4.03 o 
  -6   3   6      177.51      153.60     10.16 o 
  -5   3   6        0.27        0.54      2.25 o 
  -4   3   6        6.61       11.56      1.91 o 
  -3   3   6        7.30       22.65      2.20 o 
  -2   3   6       44.46       46.77      4.24 o 
  -1   3   6     1165.62     1287.90     20.95 o 
   0   3   6      460.80      533.79     13.68 o 
   1   3   6       52.64       39.09      5.12 o 
   2   3   6      480.82      422.06     14.94 o 
   3   3   6       63.03       59.37      5.67 o 
   4   3   6      189.80      168.00     11.99 o 
   5   3   6       70.80       61.44     12.66 o 
   6   3   6       25.90       23.60      4.36 o 
  -7   4   6      214.14      248.43     26.80 o 
  -6   4   6      299.47      308.07     14.17 o 
  -5   4   6       46.37       47.65      6.60 o 
  -4   4   6     2387.66     2449.57     41.10 o 
  -3   4   6      205.03      164.37      8.49 o 
  -2   4   6     1182.74     1000.97     19.06 o 
  -1   4   6       50.36       58.81      4.76 o 
   0   4   6      319.83      269.72      9.55 o 
   1   4   6      864.10      797.66     19.55 o 
   2   4   6       25.68       49.52      6.95 o 
   3   4   6     1546.12     1525.78     32.42 o 
   4   4   6      189.87      171.85     12.56 o 
   5   4   6      303.28      288.16     25.37 o 
   6   4   6       49.98       43.03      7.39 o 
  -7   5   6        7.30       15.94      5.18 o 
  -6   5   6       86.83       53.84      6.12 o 
  -5   5   6      509.15      501.36     21.91 o 
  -4   5   6        1.70        6.74      1.72 o 
  -3   5   6       21.35       12.36      1.55 o 
  -2   5   6        8.45        6.04      1.25 o 
  -1   5   6       77.64       84.65      5.67 o 
   0   5   6       42.28       38.42      3.17 o 
   1   5   6        9.51        6.83      1.83 o 
   2   5   6       92.47       81.68      5.70 o 
   3   5   6      192.91      209.82     13.28 o 
   4   5   6      131.64      158.06     11.94 o 
   5   5   6        0.01       -1.09      7.74 o 
   6   5   6        1.86       -2.44      7.58 o 
  -7   6   6      321.38      342.71     36.18 o 
  -6   6   6       80.55       54.45      9.92 o 
  -5   6   6     2140.69     2063.94     64.33 o 
  -4   6   6      398.09      406.13     18.73 o 
  -3   6   6      282.76      203.35      9.48 o 
  -2   6   6     4251.96     3932.79     39.84 o 
  -1   6   6     4721.26     5337.60     74.00 o 
   0   6   6     1206.06     1191.37     20.34 o 
   1   6   6      326.40      246.39     10.55 o 
   2   6   6     1597.28     1731.09     32.45 o 
   3   6   6      245.89      232.77     14.39 o 
   4   6   6      506.35      550.83     25.19 o 
   5   6   6       27.34       31.55      4.18 o 
   6   6   6       83.87      119.68     18.55 o 
  -7   7   6        0.00       -4.06      5.07 o 
  -6   7   6      206.93      189.02     15.69 o 
  -5   7   6      428.80      387.80     25.79 o 
  -4   7   6        3.09        4.08      4.94 o 
  -3   7   6        7.84        7.92      2.22 o 
  -2   7   6      324.37      354.09     13.83 o 
  -1   7   6      175.57      173.64      9.33 o 
   0   7   6      421.99      382.66     14.56 o 
   1   7   6      226.38      225.63     10.16 o 
   2   7   6      358.22      308.92     12.72 o 
   3   7   6      130.55      122.87     10.14 o 
   4   7   6       83.72       86.32      7.57 o 
   5   7   6       14.32       10.81      3.77 o 
   6   7   6       15.94       16.41      4.80 o 
  -7   8   6      102.69       96.90     11.04 o 
  -6   8   6      118.87      126.68     12.34 o 
  -5   8   6       12.97        2.86      4.02 o 
  -4   8   6      248.58      260.63     19.55 o 
  -3   8   6        2.50        0.11      1.60 o 
  -2   8   6      557.20      598.91     19.06 o 
  -1   8   6     6619.31     6935.02     69.78 o 
   0   8   6     1342.79     1321.70     28.82 o 
   1   8   6      661.35      565.12     21.08 o 
   2   8   6        3.13        3.24      2.92 o 
   3   8   6      438.49      451.55     21.87 o 
   4   8   6      430.62      408.95     22.05 o 
   5   8   6       20.18       24.76      3.65 o 
   6   8   6       11.39       22.35      4.92 o 
  -7   9   6       47.15       52.61      4.50 o 
  -6   9   6       82.25       82.75      7.93 o 
  -5   9   6      535.63      573.39     33.22 o 
  -4   9   6        0.15        1.38      3.13 o 
  -3   9   6       59.61       57.44      6.53 o 
  -2   9   6        6.69       10.16      1.59 o 
  -1   9   6      636.79      542.68     18.42 o 
   0   9   6      987.39     1053.32     26.27 o 
   1   9   6        6.12        9.72      1.80 o 
   2   9   6       87.65      107.93     11.42 o 
   3   9   6      257.26      250.36     18.40 o 
   4   9   6       13.72        1.07      4.15 o 
   5   9   6        0.21       -2.74      3.52 o 
   6   9   6        1.13       -1.88      4.39 o 
  -7  10   6       99.75      121.38      9.72 o 
  -6  10   6      143.09      150.58     14.06 o 
  -5  10   6      226.77      232.50     15.74 o 
  -4  10   6       47.93       53.04     13.30 o 
  -3  10   6      339.90      311.01     16.21 o 
  -2  10   6      751.85      723.18     22.71 o 
  -1  10   6     1891.28     1900.12     39.00 o 
   0  10   6     1149.12     1222.22     29.12 o 
   1  10   6      118.43      143.37      9.86 o 
   2  10   6      837.57      979.82     42.09 o 
   3  10   6      201.49      223.88     14.80 o 
   4  10   6       87.69       86.10      7.86 o 
   5  10   6      107.54      116.36     10.89 o 
   6  10   6       29.65       32.70      7.38 o 
  -7  11   6        2.77        4.95      4.26 o 
  -6  11   6        2.69       -3.44      3.44 o 
  -5  11   6      123.48      113.89     12.93 o 
  -4  11   6        5.69       19.39      8.76 o 
  -3  11   6      455.40      474.92     28.48 o 
  -2  11   6        2.93        6.44      1.58 o 
  -1  11   6       73.14       76.68      6.76 o 
   0  11   6      429.34      483.28     18.17 o 
   1  11   6      349.41      368.88     17.63 o 
   2  11   6        0.03       11.63      4.25 o 
   3  11   6      118.72      130.23     10.88 o 
   4  11   6       26.12       13.26      2.61 o 
   5  11   6       34.24       21.67      3.20 o 
   6  11   6        0.72       11.06     12.48 o 
  -7  12   6      130.71      113.40     10.27 o 
  -6  12   6      222.15      221.02     18.49 o 
  -5  12   6      123.67      133.27     12.94 o 
  -4  12   6      344.92      331.51     24.82 o 
  -3  12   6      235.09      217.13     18.34 o 
  -2  12   6     1250.03     1255.78     31.15 o 
  -1  12   6      915.98      957.20     26.94 o 
   0  12   6      501.16      487.28     18.54 o 
   1  12   6       10.69        6.67      1.75 o 
   2  12   6      835.37      909.77     41.94 o 
   3  12   6     1362.72     1459.46     57.02 o 
   4  12   6     1009.35     1041.91     39.30 o 
   5  12   6      150.80      176.80     13.37 o 
   6  12   6        7.64        0.22      4.67 o 
  -7  13   6        0.16       25.62      6.61 o 
  -6  13   6       22.15       33.23      8.17 o 
  -5  13   6        1.21        1.52      4.10 o 
  -4  13   6       17.93        3.15      4.43 o 
  -3  13   6      102.56      109.41     13.48 o 
  -2  13   6       26.78       36.36      5.07 o 
  -1  13   6      357.48      340.27     15.64 o 
   0  13   6        3.82       12.30      2.73 o 
   1  13   6      559.74      571.27     23.08 o 
   2  13   6       69.26       68.49     12.24 o 
   3  13   6       23.14       15.50      8.79 o 
   4  13   6       15.33       14.25      2.89 o 
   5  13   6        0.13       -3.23      3.23 o 
  -6  14   6      135.89      127.55     12.77 o 
  -5  14   6      257.97      246.91     36.49 o 
  -4  14   6       77.64       73.70      8.46 o 
  -3  14   6      304.07      266.55     21.59 o 
  -2  14   6      856.72      898.57     27.32 o 
  -1  14   6      426.55      422.24     17.93 o 
   0  14   6     1288.79     1398.49     34.27 o 
   1  14   6       89.15       92.39     15.05 o 
   2  14   6      397.46      359.79     26.28 o 
   3  14   6      862.44      818.77     43.29 o 
   4  14   6      388.46      330.06     20.38 o 
   5  14   6      110.48       87.29      8.47 o 
  -6  15   6        5.25        0.20      5.79 o 
  -5  15   6        6.96        3.12      3.33 o 
  -4  15   6      116.61      118.70     14.93 o 
  -3  15   6      361.47      319.35     23.75 o 
  -2  15   6        4.55       12.86      2.11 o 
  -1  15   6      180.81      180.73     11.21 o 
   0  15   6      281.99      265.81     13.99 o 
   1  15   6        2.17       11.30      5.20 o 
   2  15   6       23.67       14.65      3.79 o 
   3  15   6        1.57        8.10      3.92 o 
   4  15   6       67.22       26.85      4.67 o 
   5  15   6        0.01        4.39      6.02 o 
  -6  16   6       18.82        9.82      9.22 o 
  -5  16   6      110.99      125.86     15.57 o 
  -4  16   6      125.64      116.88     15.33 o 
  -3  16   6      843.78      828.58     34.42 o 
  -2  16   6      973.04      961.22     35.60 o 
  -1  16   6       44.49       39.89      5.82 o 
   0  16   6      790.05      781.56     26.16 o 
   1  16   6      152.83      191.92     25.75 o 
   2  16   6      560.29      579.10     35.91 o 
   3  16   6      171.04      191.31     18.45 o 
   4  16   6      121.61      113.95     15.12 o 
   5  16   6       41.46       47.48      5.90 o 
  -6  17   6       64.54       65.80     17.83 o 
  -5  17   6        0.02        4.67      3.71 o 
  -4  17   6       77.24       62.71      9.68 o 
  -3  17   6       38.43       36.18      4.59 o 
  -2  17   6      329.99      324.25     16.79 o 
  -1  17   6      228.26      213.80     12.61 o 
   0  17   6       14.30       19.13      2.83 o 
   1  17   6       14.62       14.83      3.82 o 
   2  17   6       62.60       54.37     10.18 o 
   3  17   6       13.36       10.25      3.19 o 
   4  17   6       14.36        3.08      3.73 o 
   5  17   6        2.81        4.47      5.51 o 
  -6  18   6      431.95      447.61     47.55 o 
  -5  18   6       22.23       10.76      3.94 o 
  -4  18   6        3.08       13.39      3.44 o 
  -3  18   6      160.90      148.13     17.35 o 
  -2  18   6     1853.84     1802.94     51.85 o 
  -1  18   6     1768.73     1801.94     38.23 o 
   0  18   6      635.43      688.31     25.05 o 
   1  18   6      186.04      192.79     21.45 o 
   2  18   6      264.15      256.96     23.05 o 
   3  18   6      268.39      279.22     24.09 o 
   4  18   6        7.16       -3.95      3.95 o 
  -5  19   6       63.77       53.44      6.93 o 
  -4  19   6       16.03       12.07      3.61 o 
  -3  19   6       13.21       16.80      3.48 o 
  -2  19   6       36.58       35.60      5.89 o 
  -1  19   6       63.31       52.47      6.42 o 
   0  19   6       35.17       19.98      4.82 o 
   1  19   6        1.76       14.79      3.30 o 
   2  19   6       93.64       96.65     16.03 o 
   3  19   6        6.44       12.16      7.43 o 
   4  19   6        0.13        0.71      4.09 o 
  -5  20   6       74.06       96.08     24.90 o 
  -4  20   6        1.17        0.80      3.55 o 
  -3  20   6       52.04       64.74      8.59 o 
  -2  20   6      127.42      148.34     12.57 o 
  -1  20   6      933.23      944.15     31.22 o 
   0  20   6      333.90      299.86     24.21 o 
   1  20   6      115.79      107.71     13.85 o 
   2  20   6      133.02      144.69     18.73 o 
   3  20   6       77.93       67.52     11.63 o 
   4  20   6       37.47        7.48      6.41 o 
  -5  21   6        7.03        5.79      6.46 o 
  -4  21   6       13.29       12.32      3.90 o 
  -3  21   6        5.01        6.88      3.79 o 
  -2  21   6       88.58       86.26      8.76 o 
  -1  21   6      164.56      148.09     12.44 o 
   0  21   6       23.44       27.83      4.69 o 
   1  21   6       26.27       19.71      7.89 o 
   2  21   6       48.43       27.11      5.53 o 
   3  21   6       47.18       61.13     15.73 o 
   4  21   6       65.44       77.79     14.71 o 
  -4  22   6       13.25       14.17      4.14 o 
  -3  22   6      100.38      135.84     19.73 o 
  -2  22   6      202.09      232.23     16.48 o 
  -1  22   6      230.59      252.00     17.06 o 
   0  22   6      113.90      130.05     14.98 o 
   1  22   6       42.20       58.96     11.79 o 
   2  22   6      319.29      339.05     37.82 o 
   3  22   6      186.23      189.60     26.44 o 
  -4  23   6        0.60       16.71      6.46 o 
  -3  23   6       20.09       20.60      5.05 o 
  -2  23   6        0.05        0.34      2.89 o 
  -1  23   6       41.32       45.59      8.30 o 
   0  23   6       20.73       10.92      3.49 o 
   1  23   6       36.02       44.87      8.87 o 
   2  23   6        5.48        2.13      5.92 o 
   3  23   6        0.05        3.84      6.66 o 
  -3  24   6      236.95      242.68     21.81 o 
  -2  24   6      150.07      145.02     13.52 o 
  -1  24   6      166.16      146.76     22.19 o 
   0  24   6       59.08       56.21      8.88 o 
   1  24   6       33.41       30.20      8.76 o 
   2  24   6       34.75       24.03      9.28 o 
  -3  25   6        0.00        2.56      6.56 o 
  -2  25   6        0.12       -3.50      4.00 o 
  -1  25   6        0.11        1.28      5.59 o 
   0  25   6       13.76       16.96      5.59 o 
   1  25   6       44.58       48.22      8.15 o 
  -2  26   6      261.01      293.73     37.66 o 
  -1  26   6       69.62       66.51      8.97 o 
   0  26   6       16.92       23.21      6.00 o 
   1  26   6       36.22       16.76      6.35 o 
  -7   1   7      212.47      203.48     15.58 o 
  -6   1   7      276.53      250.28     18.66 o 
  -5   1   7       19.74       24.08      3.42 o 
  -4   1   7       15.12       12.39      1.77 o 
  -3   1   7     2290.80     2259.82     38.29 o 
  -2   1   7      316.83      328.87     13.03 o 
  -1   1   7      592.94      433.63     11.92 o 
   0   1   7      284.27      169.05      7.75 o 
   1   1   7      138.66      146.16      7.79 o 
   2   1   7     1065.04      984.57     24.90 o 
   3   1   7       86.13       78.27      5.94 o 
   4   1   7      440.65      484.16     29.42 o 
   5   1   7      151.42      154.14     15.85 o 
   6   1   7       43.61       43.75      5.49 o 
  -7   2   7        1.42       -1.54      5.18 o 
  -6   2   7      121.93      113.30     10.94 o 
  -5   2   7       17.52       16.78      2.96 o 
  -4   2   7       45.75       69.83      5.20 o 
  -3   2   7        1.66        5.06      1.24 o 
  -2   2   7        4.36        3.57      1.14 o 
  -1   2   7       90.22       77.45      4.46 o 
   0   2   7      220.63      263.82      9.84 o 
   1   2   7        0.57        6.61      1.46 o 
   2   2   7      113.70      126.12      7.76 o 
   3   2   7      191.23      186.84     10.27 o 
   4   2   7        4.48        7.88      3.61 o 
   5   2   7        0.36        7.17      4.23 o 
   6   2   7       36.91       28.91      7.48 o 
  -7   3   7      136.56      128.01     15.37 o 
  -6   3   7      527.30      522.69     34.87 o 
  -5   3   7       19.78       26.86      4.39 o 
  -4   3   7     3235.19     3073.30     48.23 o 
  -3   3   7      687.12      608.44     18.92 o 
  -2   3   7     1653.33     1687.75     30.97 o 
  -1   3   7      492.56      398.88     13.74 o 
   0   3   7     1044.68     1257.91     37.27 o 
   1   3   7      378.09      473.11     15.32 o 
   2   3   7      592.25      525.41     17.66 o 
   3   3   7      642.62      653.35     21.41 o 
   4   3   7      204.17      249.77     15.49 o 
   5   3   7      333.26      383.82     27.38 o 
   6   3   7       39.82       34.96      6.28 o 
  -7   4   7        0.76       -3.95      5.69 o 
  -6   4   7      218.52      192.45     15.63 o 
  -5   4   7      716.39      671.43     26.46 o 
  -4   4   7       34.66       40.63      4.07 o 
  -3   4   7      125.03      133.08      7.79 o 
  -2   4   7       17.36       23.74      2.20 o 
  -1   4   7       30.93       48.68      4.53 o 
   0   4   7      232.84      260.79      9.96 o 
   1   4   7       16.36       13.24      3.34 o 
   2   4   7       57.59       76.45      5.87 o 
   3   4   7       38.04       26.05      7.32 o 
   4   4   7      343.20      341.78     18.93 o 
   5   4   7        0.01        6.12      3.39 o 
   6   4   7        0.70       10.71      8.99 o 
  -7   5   7      155.99      146.97     17.83 o 
  -6   5   7      233.27      236.19     17.93 o 
  -5   5   7      303.48      400.64     25.28 o 
  -4   5   7        1.69        3.85      1.58 o 
  -3   5   7      153.45      207.19     10.09 o 
  -2   5   7       18.55       23.69      2.13 o 
  -1   5   7     3837.30     3517.45     46.79 o 
   0   5   7     1119.73     1024.21     20.84 o 
   1   5   7      915.43      940.53     22.62 o 
   2   5   7      524.53      447.39     16.27 o 
   3   5   7      669.50      680.22     26.68 o 
   4   5   7      185.49      192.86     13.93 o 
   5   5   7      205.50      214.71     19.62 o 
   6   5   7      101.11       91.25     20.09 o 
  -7   6   7        0.14        4.41      5.43 o 
  -6   6   7        5.54       10.88      3.10 o 
  -5   6   7      158.11      200.34     16.27 o 
  -4   6   7      344.85      353.42     17.98 o 
  -3   6   7        4.46        8.98      1.48 o 
  -2   6   7      358.28      449.36     16.05 o 
  -1   6   7       22.34       19.81      3.43 o 
   0   6   7        0.07        4.66      1.41 o 
   1   6   7       55.91       74.51      5.24 o 
   2   6   7       79.00       81.87      6.20 o 
   3   6   7       94.74       97.20      8.03 o 
   4   6   7       27.14       20.92      4.31 o 
   5   6   7       28.20       17.15      4.48 o 
   6   6   7        6.37        4.66      6.15 o 
  -7   7   7      200.00      189.45     21.73 o 
  -6   7   7      188.22      181.65     15.65 o 
  -5   7   7      259.91      217.38     18.47 o 
  -4   7   7        1.79       10.81      2.33 o 
  -3   7   7       79.54       53.79      9.63 o 
  -2   7   7     1224.08     1248.04     29.17 o 
  -1   7   7     1436.16     1320.56     29.43 o 
   0   7   7     1724.37     1722.76     38.76 o 
   1   7   7       38.58       49.16      4.46 o 
   2   7   7      605.21      620.70     19.86 o 
   3   7   7      455.70      511.23     23.33 o 
   4   7   7      244.06      251.36     16.69 o 
   5   7   7       22.12       16.51      4.07 o 
   6   7   7       63.77       67.26      9.15 o 
  -7   8   7        1.27       -5.89      5.89 o 
  -6   8   7       39.84       26.82      4.71 o 
  -5   8   7      244.95      256.24     37.38 o 
  -4   8   7       36.88       33.49      6.77 o 
  -3   8   7       12.95       10.73      5.37 o 
  -2   8   7      172.19      156.39      9.17 o 
  -1   8   7        0.25        3.21      1.73 o 
   0   8   7       71.91       68.80      6.59 o 
   1   8   7        2.54        7.28      1.24 o 
   2   8   7      153.66      197.08     10.37 o 
   3   8   7        1.43        2.48      1.85 o 
   4   8   7       33.04       23.56      5.09 o 
   5   8   7       51.57       45.16      5.78 o 
   6   8   7        6.08       11.08      5.00 o 
  -7   9   7       25.95       30.45      4.82 o 
  -6   9   7      233.41      261.31     20.67 o 
  -5   9   7       62.31       93.14     11.42 o 
  -4   9   7      307.88      242.39     19.63 o 
  -3   9   7      268.50      249.40     14.62 o 
  -2   9   7      692.47      704.39     22.16 o 
  -1   9   7     5856.71     5941.53     90.50 o 
   0   9   7     1550.07     1438.62     32.73 o 
   1   9   7      298.56      296.47     12.59 o 
   2   9   7      188.61      151.29     11.16 o 
   3   9   7      572.93      553.06     25.43 o 
   4   9   7      295.28      309.59     19.09 o 
   5   9   7      191.25      178.83     19.33 o 
   6   9   7       54.44       46.94     10.15 o 
  -7  10   7        6.02        8.46     14.63 o 
  -6  10   7        0.35       -0.61      3.47 o 
  -5  10   7       17.46       18.13      6.23 o 
  -4  10   7       72.07       84.68      8.70 o 
  -3  10   7       51.69       61.64      8.23 o 
  -2  10   7        8.08        5.82      1.59 o 
  -1  10   7       14.28       17.33      2.69 o 
   0  10   7      145.80      184.02     10.77 o 
   1  10   7        9.97        7.02      1.88 o 
   2  10   7      137.55      159.37     11.40 o 
   3  10   7      395.74      422.35     21.98 o 
   4  10   7       50.24       47.55      5.18 o 
   5  10   7       40.24       41.11      5.53 o 
   6  10   7        1.48        3.70      4.91 o 
  -7  11   7       75.47       67.23     10.07 o 
  -6  11   7      232.84      247.64     19.93 o 
  -5  11   7      116.12      108.37     12.16 o 
  -4  11   7      207.31      197.97     22.52 o 
  -3  11   7      215.59      214.99     13.59 o 
  -2  11   7      264.34      275.09     13.75 o 
  -1  11   7     1350.12     1370.38     32.93 o 
   0  11   7      432.32      408.59     17.20 o 
   1  11   7      244.38      262.36     15.21 o 
   2  11   7      174.22      140.61     10.61 o 
   3  11   7      160.20      125.17     10.75 o 
   4  11   7      434.52      434.59     23.79 o 
   5  11   7      146.90      133.83     10.10 o 
  -7  12   7        0.13        3.54      7.58 o 
  -6  12   7       25.23       23.43      4.02 o 
  -5  12   7        9.87       14.21      2.78 o 
  -4  12   7       48.18       46.79     20.22 o 
  -3  12   7      102.03       74.67     12.92 o 
  -2  12   7        0.72        3.86      3.36 o 
  -1  12   7       13.23        7.06      3.51 o 
   0  12   7      251.38      224.48     12.39 o 
   1  12   7     1725.35     1740.78     43.38 o 
   2  12   7       16.31       31.00      9.28 o 
   3  12   7       16.94       16.94      2.68 o 
   4  12   7       74.92       41.76     14.69 o 
   5  12   7        1.21       -3.19      3.19 o 
  -6  13   7      277.15      326.14     26.03 o 
  -5  13   7      428.56      484.94     26.62 o 
  -4  13   7      497.66      514.45     32.92 o 
  -3  13   7      568.75      471.63     29.80 o 
  -2  13   7      433.87      378.26     16.95 o 
  -1  13   7      323.30      310.00     15.25 o 
   0  13   7      219.48      213.38     12.27 o 
   1  13   7      221.23      202.71     19.61 o 
   2  13   7       63.19       92.93     13.20 o 
   3  13   7      720.66      783.29     32.34 o 
   4  13   7      144.52      193.70     14.47 o 
   5  13   7       27.15       24.86      4.11 o 
  -6  14   7        2.55        2.81      4.24 o 
  -5  14   7       17.72       23.44      4.06 o 
  -4  14   7        1.23       -0.12      5.00 o 
  -3  14   7       93.92       82.17     24.70 o 
  -2  14   7        9.11       11.51      1.94 o 
  -1  14   7       42.26       62.45      7.37 o 
   0  14   7      265.69      241.41     13.36 o 
   1  14   7       36.78       28.01      5.11 o 
   2  14   7        2.02        1.01      3.31 o 
   3  14   7        2.25        9.74      3.84 o 
   4  14   7      115.80      123.22     11.14 o 
   5  14   7        5.50        5.09      3.53 o 
  -6  15   7      153.50      190.69     38.87 o 
  -5  15   7      490.09      531.58     36.12 o 
  -4  15   7      276.49      261.95     18.25 o 
  -3  15   7       36.51       30.39      7.87 o 
  -2  15   7      677.49      658.86     24.08 o 
  -1  15   7        5.04        7.35      1.58 o 
   0  15   7     2652.25     2764.27     98.23 o 
   1  15   7      246.09      236.13     20.43 o 
   2  15   7      385.61      391.49     29.03 o 
   3  15   7      295.84      281.71     23.58 o 
   4  15   7      453.31      427.56     24.43 o 
   5  15   7      139.22      131.51     16.76 o 
  -6  16   7        0.00       -6.41      6.41 o 
  -5  16   7        0.88       -3.68      3.68 o 
  -4  16   7        6.08        6.96      3.01 o 
  -3  16   7       20.84       11.51      8.87 o 
  -2  16   7        2.53        2.46      1.67 o 
  -1  16   7      109.26      104.04      8.67 o 
   0  16   7       11.10        9.70      2.26 o 
   1  16   7       33.73       30.75      9.58 o 
   2  16   7       35.08       56.85     11.76 o 
   3  16   7       17.98       15.81      3.72 o 
   4  16   7        0.92        1.53      4.83 o 
   5  16   7       65.97       35.39      6.32 o 
  -6  17   7       33.48       33.62      9.17 o 
  -5  17   7      107.67      106.99     12.18 o 
  -4  17   7        1.88        6.08      3.22 o 
  -3  17   7      120.83      109.60     10.97 o 
  -2  17   7       15.35       20.87      4.58 o 
  -1  17   7     1132.20     1121.88     33.61 o 
   0  17   7      327.05      331.79     18.69 o 
   1  17   7      363.72      357.11     27.39 o 
   2  17   7       32.27       29.17      5.50 o 
   3  17   7      205.41      194.85     19.09 o 
   4  17   7       86.45       69.03      7.47 o 
  -5  18   7       10.61       14.06      8.12 o 
  -4  18   7        0.05       -1.19      3.31 o 
  -3  18   7        2.45        7.73      7.81 o 
  -2  18   7       10.42       14.98      3.11 o 
  -1  18   7        0.14       -1.78      1.78 o 
   0  18   7       41.11       52.35     10.34 o 
   1  18   7       33.55       26.33      4.84 o 
   2  18   7        5.01       11.54      9.33 o 
   3  18   7       30.30       27.32      5.43 o 
   4  18   7        0.09       12.71      6.51 o 
  -5  19   7       39.91       48.01     10.97 o 
  -4  19   7       56.47       68.14     11.33 o 
  -3  19   7       16.29       20.69      7.43 o 
  -2  19   7     1264.01     1282.44     44.84 o 
  -1  19   7      672.12      720.65     23.94 o 
   0  19   7      726.38      714.21     40.26 o 
   1  19   7      137.31      165.01     16.09 o 
   2  19   7       38.60       34.57      7.25 o 
   3  19   7      103.99      116.62     15.34 o 
   4  19   7      134.72      167.82     25.21 o 
  -5  20   7        1.21       -3.43      6.30 o 
  -4  20   7       12.86       11.95      3.83 o 
  -3  20   7        1.25        5.68      3.36 o 
  -2  20   7        0.10        4.51      2.53 o 
  -1  20   7      217.92      200.38     12.60 o 
   0  20   7       13.68       11.24      2.94 o 
   1  20   7       20.78       16.97      3.39 o 
   2  20   7       42.61       61.61      7.65 o 
   3  20   7       16.37       26.60      4.98 o 
  -4  21   7        9.47        0.50      8.20 o 
  -3  21   7      135.19      121.71     14.82 o 
  -2  21   7      255.87      237.49     16.94 o 
  -1  21   7     1143.85     1138.31     41.57 o 
   0  21   7      362.14      321.95     30.64 o 
   1  21   7       46.20       69.79     10.86 o 
   2  21   7        1.40        9.02      3.62 o 
   3  21   7       55.88       66.00     13.68 o 
  -4  22   7       47.38       57.44     13.58 o 
  -3  22   7       44.01       33.49      5.86 o 
  -2  22   7       75.72       69.69      7.23 o 
  -1  22   7       13.98       21.87      7.07 o 
   0  22   7       62.62       51.76     12.84 o 
   1  22   7       20.21       19.57      3.86 o 
   2  22   7       45.30       59.37     10.45 o 
   3  22   7        3.78       12.20      7.02 o 
  -4  23   7       78.91       78.09     11.68 o 
  -3  23   7       56.56       50.34      9.12 o 
  -2  23   7       36.53       32.47      5.25 o 
  -1  23   7       69.79       58.61      7.89 o 
   0  23   7      134.00      132.96     13.32 o 
   1  23   7        4.37       10.07     11.04 o 
   2  23   7       44.53       36.90      7.43 o 
  -3  24   7        6.99        7.84      6.41 o 
  -2  24   7        0.69        1.64      4.19 o 
  -1  24   7       11.79       18.41      4.18 o 
   0  24   7        7.66        8.15      4.00 o 
   1  24   7       29.66       45.00     16.68 o 
   2  24   7        1.31        1.59      6.51 o 
  -2  25   7      152.53      133.28     11.53 o 
  -1  25   7       96.78      106.33     23.47 o 
   0  25   7       12.58       20.04      6.00 o 
   1  25   7       91.96      112.17     25.31 o 
  -7   0   8      134.19      154.70     15.73 o 
  -6   0   8      296.75      281.58     28.18 o 
  -5   0   8      565.76      540.19     28.44 o 
  -4   0   8       25.29       20.48      3.73 o 
  -3   0   8     9038.64     8265.49    115.00 o 
  -2   0   8       42.17       19.76      4.67 o 
  -1   0   8      806.46      829.01     31.74 o 
   0   0   8       43.14       41.57      4.91 o 
   1   0   8       59.91       61.86      7.27 o 
   2   0   8      206.16      257.03     17.22 o 
   3   0   8      120.35      100.14      9.53 o 
   4   0   8      474.95      489.42     42.17 o 
   5   0   8      158.61      166.95     22.34 o 
   6   0   8       16.07       17.73      7.84 o 
  -7   1   8        0.01       15.53      5.64 o 
  -6   1   8       20.81       17.22      4.30 o 
  -5   1   8       38.70       38.58      4.78 o 
  -4   1   8       79.59       78.81      6.21 o 
  -3   1   8      579.62      583.40     19.37 o 
  -2   1   8        7.76        8.78      1.49 o 
  -1   1   8        3.60        3.02      1.83 o 
   0   1   8      133.78      120.95      6.63 o 
   1   1   8      304.90      369.42     13.96 o 
   2   1   8       12.86       11.19      1.56 o 
   3   1   8       16.87       18.94      2.63 o 
   4   1   8      115.36      108.53     11.82 o 
   5   1   8       11.11        9.00      5.33 o 
   6   1   8       14.74       11.36      4.57 o 
  -7   2   8       11.71       14.81      5.74 o 
  -6   2   8      425.87      433.47     38.64 o 
  -5   2   8      192.04      196.98     10.69 o 
  -4   2   8     1184.67     1335.64     32.15 o 
  -3   2   8      102.52      121.12     10.10 o 
  -2   2   8      989.84      906.99     23.77 o 
  -1   2   8      630.20      547.02     16.59 o 
   0   2   8     3632.86     3400.30     66.13 o 
   1   2   8      149.55       95.50      6.64 o 
   2   2   8      272.48      292.70     13.22 o 
   3   2   8      547.12      557.14     20.18 o 
   4   2   8      217.29      215.15     18.15 o 
   5   2   8       95.43       96.44     10.66 o 
   6   2   8       21.65        9.90      4.85 o 
  -7   3   8        0.06       13.43      5.84 o 
  -6   3   8       16.50       22.71      5.87 o 
  -5   3   8      128.99      131.39     12.38 o 
  -4   3   8      760.31      709.54     22.75 o 
  -3   3   8       40.86       40.64      4.36 o 
  -2   3   8       36.15       50.79      6.12 o 
  -1   3   8       27.14       28.32      4.91 o 
   0   3   8       91.82      101.80      7.60 o 
   1   3   8        2.10        4.22      1.13 o 
   2   3   8       68.77       53.19      5.06 o 
   3   3   8        4.60        2.40      1.87 o 
   4   3   8       12.51       10.25      2.87 o 
   5   3   8       73.29       67.01     25.47 o 
   6   3   8        0.21       -2.26      4.66 o 
  -7   4   8      153.98      159.88     20.29 o 
  -6   4   8      309.13      330.26     23.02 o 
  -5   4   8      452.11      440.58     26.96 o 
  -4   4   8      247.97      206.11     13.24 o 
  -3   4   8      101.53      106.64      6.92 o 
  -2   4   8      457.34      390.52     12.52 o 
  -1   4   8     1723.40     1869.55     34.17 o 
   0   4   8     1270.67     1380.29     33.98 o 
   1   4   8     1019.11      961.38     23.82 o 
   2   4   8      139.10      175.24      9.65 o 
   3   4   8      256.88      264.91     15.50 o 
   4   4   8      242.54      228.57     15.00 o 
   5   4   8       99.28       99.50     12.57 o 
   6   4   8       49.03       33.87      7.99 o 
  -7   5   8        5.67        3.23      6.10 o 
  -6   5   8      104.74      101.58     22.37 o 
  -5   5   8      170.71      164.09     14.80 o 
  -4   5   8       58.89       71.53      8.06 o 
  -3   5   8      198.79      228.09     14.13 o 
  -2   5   8       17.65       20.73      3.41 o 
  -1   5   8       67.64       67.96      5.68 o 
   0   5   8        9.49       16.44      4.19 o 
   1   5   8        0.01        2.97      1.59 o 
   2   5   8        2.36        4.75      1.65 o 
   3   5   8        0.34        7.29      3.59 o 
   4   5   8       27.03       27.65      4.10 o 
   5   5   8        0.81        4.67      3.60 o 
   6   5   8        3.61       20.10      4.82 o 
  -7   6   8      105.94      116.53     10.86 o 
  -6   6   8      271.10      297.17     22.57 o 
  -5   6   8       52.17       52.06     13.73 o 
  -4   6   8        2.06        4.42      1.88 o 
  -3   6   8       56.55       45.14      6.89 o 
  -2   6   8      641.43      530.94     18.21 o 
  -1   6   8     1719.42     1775.71     35.00 o 
   0   6   8     2102.98     2219.55     45.54 o 
   1   6   8      134.33      135.18      9.65 o 
   2   6   8      144.27      163.02      9.27 o 
   3   6   8      803.89      856.36     31.65 o 
   4   6   8       84.55       71.31      7.05 o 
   5   6   8      190.70      236.54     20.16 o 
   6   6   8      129.12      147.27     18.11 o 
  -7   7   8       12.10       13.58      6.10 o 
  -6   7   8       16.99        8.37      3.36 o 
  -5   7   8      149.11      138.71     13.26 o 
  -4   7   8       62.99       62.98      8.37 o 
  -3   7   8       34.73       34.23      5.03 o 
  -2   7   8      262.88      296.13     13.41 o 
  -1   7   8        1.56        4.00      1.39 o 
   0   7   8      137.97      106.23     14.19 o 
   1   7   8      240.19      225.43     13.63 o 
   2   7   8        6.53        6.58      1.65 o 
   3   7   8       51.46       40.61      6.40 o 
   4   7   8        0.15        2.21      2.50 o 
   5   7   8        7.93       13.72      6.17 o 
  -7   8   8       53.69       58.39      7.61 o 
  -6   8   8      249.95      198.97     17.16 o 
  -5   8   8      609.66      551.86     40.10 o 
  -4   8   8        1.92        1.91      8.51 o 
  -3   8   8      255.01      299.70     16.87 o 
  -2   8   8     1003.65      916.98     25.90 o 
  -1   8   8      570.19      514.89     18.92 o 
   0   8   8     1665.43     1629.98     48.61 o 
   1   8   8       45.98       46.56      4.48 o 
   2   8   8      245.06      253.61     14.68 o 
   3   8   8      198.15      192.89     13.30 o 
   4   8   8      271.85      272.23     17.53 o 
   5   8   8      280.27      278.72     17.85 o 
  -7   9   8       14.86       11.34      6.87 o 
  -6   9   8       13.93       14.47      3.84 o 
  -5   9   8        1.81        3.18      5.79 o 
  -4   9   8       43.49       50.70     10.30 o 
  -3   9   8        7.63       14.29      2.22 o 
  -2   9   8       26.17       26.82      3.77 o 
  -1   9   8       39.77       38.37      4.28 o 
   0   9   8        2.11        3.19      2.12 o 
   1   9   8       95.62      128.60      9.98 o 
   2   9   8      633.93      737.83     38.84 o 
   3   9   8        0.57        1.16      2.51 o 
   4   9   8      154.23      147.46     12.42 o 
   5   9   8        4.56        6.04      3.21 o 
  -7  10   8        1.61       16.02     15.78 o 
  -6  10   8      336.00      346.42     25.49 o 
  -5  10   8      252.33      267.43     21.58 o 
  -4  10   8      781.26      729.74     38.44 o 
  -3  10   8      149.50      131.28     10.04 o 
  -2  10   8      739.01      633.96     22.21 o 
  -1  10   8     1841.66     1822.51     38.96 o 
   0  10   8       77.48       78.51      7.56 o 
   1  10   8       99.32       86.15      8.52 o 
   2  10   8        5.08       11.42      2.51 o 
   3  10   8      249.39      273.13     17.07 o 
   4  10   8      393.83      426.44     23.43 o 
   5  10   8       52.02       57.23      6.97 o 
  -7  11   8        3.49       12.96      6.71 o 
  -6  11   8        3.29        9.63      4.81 o 
  -5  11   8       72.18       84.75     11.38 o 
  -4  11   8        1.79        4.49      3.87 o 
  -3  11   8        0.07        4.30      3.65 o 
  -2  11   8      226.68      185.86     11.07 o 
  -1  11   8        7.73        4.67      1.55 o 
   0  11   8      193.06      192.48     12.83 o 
   1  11   8      959.99      950.97     32.03 o 
   2  11   8       23.07       21.39      4.10 o 
   3  11   8       69.53       59.80      6.68 o 
   4  11   8        8.90        3.61      4.20 o 
   5  11   8        1.80        8.17      3.38 o 
  -6  12   8      185.52      207.35     17.88 o 
  -5  12   8      245.24      256.69     21.58 o 
  -4  12   8      201.29      190.38     25.57 o 
  -3  12   8      775.76      725.75     29.14 o 
  -2  12   8      196.06      177.72     10.95 o 
  -1  12   8      998.39      922.83     28.22 o 
   0  12   8      263.86      287.30     16.70 o 
   1  12   8     1885.86     1969.99     48.55 o 
   2  12   8      139.09      145.04     15.12 o 
   3  12   8      135.25      119.60     13.59 o 
   4  12   8      100.08       76.85      8.34 o 
   5  12   8       55.20       53.70      6.80 o 
  -6  13   8        0.54        0.76      4.15 o 
  -5  13   8       11.34       13.93      3.29 o 
  -4  13   8       16.04        8.64      2.76 o 
  -3  13   8       10.05        9.75      5.20 o 
  -2  13   8        5.94        5.72      1.67 o 
  -1  13   8       18.87       20.29      2.75 o 
   0  13   8      226.42      261.45     18.42 o 
   1  13   8        3.73        9.07      5.25 o 
   2  13   8       24.99       19.17      8.71 o 
   3  13   8      145.57      159.49     16.82 o 
   4  13   8       81.52       70.84      7.01 o 
   5  13   8       15.45       29.62      4.48 o 
  -6  14   8      101.11      103.39     12.20 o 
  -5  14   8      332.06      360.93     23.25 o 
  -4  14   8      413.30      377.11     28.08 o 
  -3  14   8        1.49        9.20      2.58 o 
  -2  14   8       94.35       83.12      6.91 o 
  -1  14   8        4.91        5.07      1.82 o 
   0  14   8     3122.24     3228.21     65.02 o 
   1  14   8      282.09      306.83     24.04 o 
   2  14   8      236.27      227.39     20.37 o 
   3  14   8      143.10      128.72     13.63 o 
   4  14   8      121.41      137.59     14.02 o 
   5  14   8       47.08       52.53      7.89 o 
  -6  15   8        0.00        3.59      6.30 o 
  -5  15   8       58.32       50.83      5.94 o 
  -4  15   8      113.27      118.25     14.44 o 
  -3  15   8      173.94      159.46     15.77 o 
  -2  15   8        2.05        5.46      2.02 o 
  -1  15   8       26.75       25.15      4.59 o 
   0  15   8      121.18      107.64      8.93 o 
   1  15   8       15.33        6.05      5.28 o 
   2  15   8        0.02        9.56      2.85 o 
   3  15   8        1.71        5.22      3.79 o 
   4  15   8        4.58        0.49      5.64 o 
  -6  16   8      120.59      154.09     34.08 o 
  -5  16   8      254.80      295.22     25.63 o 
  -4  16   8       45.57       43.59      7.47 o 
  -3  16   8      103.06       96.84     10.18 o 
  -2  16   8       50.67       64.29      6.95 o 
  -1  16   8      300.04      334.75     16.86 o 
   0  16   8      486.69      500.73     24.08 o 
   1  16   8      422.79      447.29     30.61 o 
   2  16   8        5.47        6.33      4.00 o 
   3  16   8       95.72      132.65     13.82 o 
   4  16   8      215.51      255.18     22.20 o 
  -5  17   8       10.39       13.55      8.40 o 
  -4  17   8       13.11       11.61      2.83 o 
  -3  17   8        0.11        0.21      2.92 o 
  -2  17   8       17.94       16.99      3.25 o 
  -1  17   8        4.47        5.13      1.96 o 
   0  17   8        1.61        1.42      2.13 o 
   1  17   8      173.44      173.30     17.64 o 
   2  17   8        1.38        2.21      4.36 o 
   3  17   8        2.09        8.44      3.63 o 
   4  17   8        0.01       -3.28      6.51 o 
  -5  18   8       78.02       93.93     13.37 o 
  -4  18   8      290.56      259.98     23.09 o 
  -3  18   8       53.78       38.99      5.84 o 
  -2  18   8       32.71       33.09      4.30 o 
  -1  18   8      404.98      426.96     20.07 o 
   0  18   8      371.61      403.04     28.93 o 
   1  18   8      430.12      466.47     32.70 o 
   2  18   8        1.29        0.57      3.72 o 
   3  18   8       49.96       37.88     10.30 o 
   4  18   8      276.11      266.72     33.97 o 
  -5  19   8        2.30       -1.95      6.66 o 
  -4  19   8        0.21       -1.50      3.73 o 
  -3  19   8        0.82        0.27      4.43 o 
  -2  19   8      160.77      152.72     13.57 o 
  -1  19   8       36.11       45.84      7.37 o 
   0  19   8       10.40        6.58      3.23 o 
   1  19   8        4.79       13.56      6.71 o 
   2  19   8        0.35       -1.05      3.58 o 
   3  19   8        8.43       12.81      6.92 o 
  -4  20   8      127.04      139.18     15.57 o 
  -3  20   8      102.66      117.87     15.55 o 
  -2  20   8      399.02      363.55     18.79 o 
  -1  20   8      206.11      198.96     12.60 o 
   0  20   8      252.98      241.51     22.60 o 
   1  20   8       61.36       53.13      9.76 o 
   2  20   8        1.04        2.88      3.85 o 
   3  20   8        1.90        3.84      6.30 o 
  -4  21   8        2.73       10.97      6.20 o 
  -3  21   8       53.45       53.36      6.70 o 
  -2  21   8       29.49       31.50      5.20 o 
  -1  21   8      120.79      116.23     10.03 o 
   0  21   8       24.63       27.61      4.17 o 
   1  21   8       12.61       22.67      6.41 o 
   2  21   8       52.63       83.71     17.76 o 
   3  21   8        3.79       26.13      7.12 o 
  -4  22   8       25.05       20.24      8.71 o 
  -3  22   8       91.40       73.66      8.33 o 
  -2  22   8       12.03       20.15      4.15 o 
  -1  22   8      792.95      825.04     46.00 o 
   0  22   8      281.98      260.45     23.13 o 
   1  22   8       37.11       23.63      4.38 o 
   2  22   8       67.30       77.33     18.91 o 
  -3  23   8        9.83        7.53      6.15 o 
  -2  23   8       14.05       12.14      3.41 o 
  -1  23   8       15.08       12.15      4.45 o 
   0  23   8      167.24      131.27     14.44 o 
   1  23   8        7.73        2.69      4.38 o 
   2  23   8       34.20       58.47      8.71 o 
  -2  24   8      196.15      187.67     15.42 o 
  -1  24   8       54.75       48.69     13.32 o 
   0  24   8      131.23       90.73     14.14 o 
   1  24   8      342.43      355.06     41.92 o 
  -1  25   8        7.35        6.56      6.56 o 
  -7   1   9        5.00       -1.13      6.15 o 
  -6   1   9       88.34       61.90      8.76 o 
  -5   1   9      620.75      629.81     22.71 o 
  -4   1   9     1802.20     1814.10     39.31 o 
  -3   1   9      160.71      191.74     10.60 o 
  -2   1   9      266.50      277.40     13.08 o 
  -1   1   9      379.40      369.21     18.09 o 
   0   1   9     1883.09     1753.22     52.11 o 
   1   1   9     1388.93     1415.76     30.63 o 
   2   1   9      279.31      273.87     13.12 o 
   3   1   9      224.38      242.30     12.62 o 
   4   1   9      361.82      380.19     25.95 o 
   5   1   9      105.92      110.96     11.15 o 
  -7   2   9        6.67        7.69      5.84 o 
  -6   2   9        2.46        6.15      4.71 o 
  -5   2   9        7.58        4.71      3.64 o 
  -4   2   9      730.22      693.81     23.18 o 
  -3   2   9       82.25       69.26      5.72 o 
  -2   2   9      542.08      565.12     19.55 o 
  -1   2   9       10.15       12.52      2.10 o 
   0   2   9      343.57      322.03     15.35 o 
   1   2   9       40.44       24.33      3.84 o 
   2   2   9        4.76        6.83      2.06 o 
   3   2   9        1.00        0.63      1.96 o 
   4   2   9        5.71        0.55      3.06 o 
   5   2   9       13.38       10.06      3.99 o 
  -7   3   9       66.73       90.09     11.63 o 
  -6   3   9      157.90      151.00     20.98 o 
  -5   3   9      741.23      770.27     30.28 o 
  -4   3   9       79.53      107.46      8.87 o 
  -3   3   9        2.12        7.09      1.85 o 
  -2   3   9      364.59      371.24     15.33 o 
  -1   3   9      287.17      301.31     16.43 o 
   0   3   9      757.55      694.39     26.78 o 
   1   3   9      254.59      278.52     15.21 o 
   2   3   9        3.14        3.16      2.06 o 
   3   3   9      189.22      196.11     13.16 o 
   4   3   9      293.06      278.90     17.22 o 
   5   3   9       49.76       39.82      6.92 o 
  -7   4   9       26.86       22.65      7.74 o 
  -6   4   9       40.50       45.73     10.20 o 
  -5   4   9      137.22      127.11     11.18 o 
  -4   4   9        7.18       12.83      2.09 o 
  -3   4   9        0.35       -0.52      2.04 o 
  -2   4   9       29.63       21.10      3.12 o 
  -1   4   9       46.70       31.50      4.11 o 
   0   4   9       37.86       43.04      6.02 o 
   1   4   9       70.35       72.19      7.02 o 
   2   4   9      130.61      143.48      8.75 o 
   3   4   9       22.13       29.12      3.65 o 
   4   4   9       24.65       18.09      6.78 o 
   5   4   9       41.98       46.02      7.38 o 
  -7   5   9       76.43       75.02     13.22 o 
  -6   5   9      158.71      147.49     24.83 o 
  -5   5   9      395.55      403.99     26.61 o 
  -4   5   9       71.30       69.57      6.57 o 
  -3   5   9       51.12       56.51      7.46 o 
  -2   5   9      851.36      904.87     31.03 o 
  -1   5   9      806.77      706.22     21.89 o 
   0   5   9     1643.06     1484.37     37.81 o 
   1   5   9      918.13      871.53     29.42 o 
   2   5   9       89.17       95.27      7.83 o 
   3   5   9      208.84      207.01     13.91 o 
   4   5   9      126.49      107.09      8.98 o 
   5   5   9      134.38      135.68     13.40 o 
  -7   6   9        1.07        0.82      6.30 o 
  -6   6   9        0.20        2.89      8.17 o 
  -5   6   9        0.20       -2.80      2.80 o 
  -4   6   9      161.98      144.19     11.09 o 
  -3   6   9      268.16      247.10     20.78 o 
  -2   6   9        9.46       10.55      2.06 o 
  -1   6   9        0.41        4.16      2.16 o 
   0   6   9        0.14        3.34      4.98 o 
   1   6   9      256.97      223.25     13.86 o 
   2   6   9       96.57       99.05      8.10 o 
   3   6   9       86.08       84.03      7.32 o 
   4   6   9        0.06       -2.60      2.60 o 
   5   6   9       18.20        2.07      4.51 o 
  -7   7   9      109.65      121.91     16.09 o 
  -6   7   9      141.68      133.81     16.60 o 
  -5   7   9      324.39      352.40     25.37 o 
  -4   7   9      110.50      107.55      8.77 o 
  -3   7   9       75.68      102.61      9.33 o 
  -2   7   9      728.26      792.59     24.26 o 
  -1   7   9      768.91      827.28     24.82 o 
   0   7   9      421.34      440.20     20.17 o 
   1   7   9      117.39      113.19     10.16 o 
   2   7   9        1.45        4.25      1.98 o 
   3   7   9       39.87       30.28      3.66 o 
   4   7   9       76.64       85.22      8.94 o 
   5   7   9      375.91      419.88     29.60 o 
  -7   8   9        0.00        3.46     10.12 o 
  -6   8   9        9.97        3.56      3.77 o 
  -5   8   9      128.29      127.99     13.20 o 
  -4   8   9      160.09      154.12     14.52 o 
  -3   8   9        8.09        8.59      2.81 o 
  -2   8   9        3.30        5.23      3.81 o 
  -1   8   9      110.45       86.41      7.38 o 
   0   8   9       20.69       13.00      2.67 o 
   1   8   9       20.35       11.29      2.83 o 
   2   8   9      719.99      727.19     37.48 o 
   3   8   9        3.83        8.80      6.66 o 
   4   8   9        0.25       -0.48      4.54 o 
   5   8   9        0.00        1.81      5.43 o 
  -7   9   9       15.50       15.33      7.10 o 
  -6   9   9       63.31       55.49      6.81 o 
  -5   9   9      466.90      488.44     31.93 o 
  -4   9   9       98.25      134.43     13.89 o 
  -3   9   9      258.84      254.43     16.03 o 
  -2   9   9      857.60      764.29     24.84 o 
  -1   9   9      223.41      179.81     10.71 o 
   0   9   9      199.38      185.65     12.57 o 
   1   9   9       17.91       18.47      3.19 o 
   2   9   9      329.39      383.68     26.70 o 
   3   9   9       52.27       47.51      6.51 o 
   4   9   9      208.54      204.83     14.30 o 
   5   9   9       63.30       51.53      7.42 o 
  -6  10   9        0.66        5.24     12.73 o 
  -5  10   9        0.00       11.54      3.24 o 
  -4  10   9       91.48       89.65     12.25 o 
  -3  10   9       10.65       19.83      2.14 o 
  -2  10   9       58.73       41.35      5.55 o 
  -1  10   9       65.31       73.00      6.49 o 
   0  10   9       68.41       55.34      6.72 o 
   1  10   9      114.29       92.58      8.63 o 
   2  10   9      187.89      186.96     17.34 o 
   3  10   9        7.04        2.66      7.25 o 
   4  10   9       84.46       73.68      9.76 o 
   5  10   9       16.65       20.01      3.71 o 
  -6  11   9      399.93      388.82     29.16 o 
  -5  11   9      281.09      265.96     21.68 o 
  -4  11   9      620.42      594.70     35.55 o 
  -3  11   9      342.89      343.42     18.84 o 
  -2  11   9       55.97       73.06      6.66 o 
  -1  11   9      612.71      616.65     22.82 o 
   0  11   9       18.37       16.46      2.15 o 
   1  11   9     2650.67     2730.59     59.07 o 
   2  11   9      272.91      283.52     22.61 o 
   3  11   9      278.23      270.88     23.01 o 
   4  11   9      138.52      132.61     25.06 o 
   5  11   9       46.50       46.94      5.67 o 
  -6  12   9       29.47       17.63      5.59 o 
  -5  12   9        8.34        5.48      3.34 o 
  -4  12   9        5.81        1.12      4.20 o 
  -3  12   9      159.48      115.38      9.56 o 
  -2  12   9       21.28       18.33      2.41 o 
  -1  12   9       70.46       77.64      6.84 o 
   0  12   9       17.19       19.57      4.29 o 
   1  12   9      120.59      126.57     13.05 o 
   2  12   9       24.72       15.83      6.92 o 
   3  12   9       90.78       77.21      9.90 o 
   4  12   9        0.35        7.02      3.92 o 
  -6  13   9       20.32       25.04      6.02 o 
  -5  13   9      311.41      337.06     26.88 o 
  -4  13   9      193.59      205.71     18.74 o 
  -3  13   9       26.26       46.66      5.69 o 
  -2  13   9       34.05       35.08      4.19 o 
  -1  13   9       73.40       76.92      6.42 o 
   0  13   9     1877.82     1949.38     50.52 o 
   1  13   9      305.97      296.57     28.39 o 
   2  13   9      303.22      324.84     25.15 o 
   3  13   9        5.38        1.60      3.26 o 
   4  13   9      108.05      118.29     13.58 o 
  -6  14   9        3.28       13.12      6.51 o 
  -5  14   9        9.70        9.80      3.61 o 
  -4  14   9        0.47        8.00      8.48 o 
  -3  14   9      142.54      105.93     14.99 o 
  -2  14   9       49.32       42.63      6.89 o 
  -1  14   9       97.31       69.61      6.99 o 
   0  14   9        2.21       15.52      2.82 o 
   1  14   9      135.37      139.03     16.99 o 
   2  14   9        0.23        0.18      2.95 o 
   3  14   9        4.92       15.91      6.84 o 
   4  14   9       65.77       74.85      9.17 o 
  -6  15   9       16.40       24.65      8.20 o 
  -5  15   9      110.06       93.88     15.05 o 
  -4  15   9      101.12       95.33     11.41 o 
  -3  15   9       90.22       72.95      8.81 o 
  -2  15   9       71.26       70.66      6.71 o 
  -1  15   9      271.18      275.16     15.20 o 
   0  15   9      542.49      565.71     26.07 o 
   1  15   9      634.41      636.15     38.21 o 
   2  15   9       96.87       83.95     13.94 o 
   3  15   9       52.29       49.67      6.74 o 
   4  15   9       27.43       28.85     10.66 o 
  -5  16   9        0.53       -0.75      3.23 o 
  -4  16   9        1.67        0.46      3.42 o 
  -3  16   9       51.07       50.39      9.38 o 
  -2  16   9       12.34       19.96      4.64 o 
  -1  16   9       25.00       31.07      3.60 o 
   0  16   9       89.98       93.16      8.02 o 
   1  16   9       45.68       58.29     10.12 o 
   2  16   9        0.03       -1.08      3.41 o 
   3  16   9       10.15       13.81     14.96 o 
   4  16   9        1.79       -2.36      6.61 o 
  -5  17   9      102.78      121.55     26.65 o 
  -4  17   9      309.73      261.18     42.15 o 
  -3  17   9      189.16      172.23     17.33 o 
  -2  17   9      168.83      165.60     10.81 o 
  -1  17   9      127.17      131.52      9.70 o 
   0  17   9      467.17      496.65     32.92 o 
   1  17   9      205.69      218.29     20.65 o 
   2  17   9        1.45       -3.43      3.43 o 
   3  17   9       16.91       26.05      4.04 o 
  -5  18   9        0.29        9.07      6.15 o 
  -4  18   9        0.01       -3.02      3.02 o 
  -3  18   9       20.85       16.32      7.58 o 
  -2  18   9       42.85       40.86      4.69 o 
  -1  18   9       39.72       29.84      2.84 o 
   0  18   9        0.14        0.98      5.15 o 
   1  18   9       30.08       27.76      3.78 o 
   2  18   9        6.49       16.72     15.14 o 
   3  18   9      109.30      116.12     19.01 o 
  -4  19   9      280.37      320.70     28.80 o 
  -3  19   9      313.82      345.89     27.40 o 
  -2  19   9       15.11       13.82      3.01 o 
  -1  19   9      152.74      161.82     11.02 o 
   0  19   9       91.53      108.10     11.92 o 
   1  19   9      129.79      111.28     14.37 o 
   2  19   9        4.37        8.23      5.15 o 
   3  19   9        0.94       -2.31      6.41 o 
  -4  20   9        0.01        6.61      6.05 o 
  -3  20   9        0.39       -3.01      3.02 o 
  -2  20   9       45.61       34.06      4.79 o 
  -1  20   9        3.08        3.77      2.98 o 
   0  20   9       29.78       23.96      4.54 o 
   1  20   9       12.92       23.99      3.84 o 
   2  20   9       30.69       33.62      8.71 o 
  -4  21   9      179.09      174.59     26.24 o 
  -3  21   9       87.27       93.20     11.80 o 
  -2  21   9        2.31        1.51      2.60 o 
  -1  21   9      100.82       85.87     15.78 o 
   0  21   9       62.99       74.59      8.64 o 
   1  21   9       60.57       35.71      4.69 o 
   2  21   9      264.88      326.68     38.94 o 
  -3  22   9       28.48       30.44      6.97 o 
  -2  22   9       15.01       13.27      4.75 o 
  -1  22   9        3.08        4.72      4.00 o 
   0  22   9        2.44        0.00      3.93 o 
   1  22   9       15.10       10.86      7.23 o 
  -2  23   9      274.87      305.92     20.23 o 
  -1  23   9      274.08      280.76     34.44 o 
   0  23   9      135.78      110.47     12.17 o 
   1  23   9      332.04      344.92     40.79 o 
  -1  24   9        0.61       -3.79      6.92 o 
  -5   0  10      246.53      248.87     18.10 o 
  -4   0  10     2049.30     1985.84     60.64 o 
  -3   0  10     3440.65     3614.76     80.06 o 
  -2   0  10       53.06       81.86      8.95 o 
  -1   0  10       24.57       23.78      7.58 o 
   0   0  10     1026.88     1065.70     59.70 o 
   1   0  10      659.76      734.21     49.04 o 
   2   0  10      211.60      222.98     16.52 o 
   3   0  10      105.53       95.65      9.51 o 
   4   0  10      198.89      220.60     26.39 o 
   5   0  10       92.68       80.55     16.60 o 
  -6   1  10       12.42       17.27      5.38 o 
  -5   1  10        2.77       10.01      2.30 o 
  -4   1  10      247.33      284.55     14.11 o 
  -3   1  10       13.36       29.38      4.68 o 
  -2   1  10        0.43        3.49      2.17 o 
  -1   1  10       22.37       18.06      5.28 o 
   0   1  10       17.91        8.87      3.28 o 
   1   1  10       97.79       84.04     10.33 o 
   2   1  10       32.78       35.17      4.92 o 
   3   1  10        6.17        1.23      2.31 o 
   4   1  10        4.08        5.25      3.47 o 
   5   1  10       28.35       37.07      6.43 o 
  -6   2  10       13.51       19.82      5.46 o 
  -5   2  10      573.27      608.28     27.09 o 
  -4   2  10      326.89      334.65     18.77 o 
  -3   2  10      919.96      903.90     26.87 o 
  -2   2  10       51.06       64.30      7.60 o 
  -1   2  10     1290.90     1286.50     47.17 o 
   0   2  10      612.64      568.78     30.00 o 
   1   2  10     1593.52     1562.11     52.22 o 
   2   2  10      246.87      253.58     14.95 o 
   3   2  10      114.54      114.05      8.74 o 
   4   2  10      295.73      321.50     24.78 o 
   5   2  10       63.45       53.79      9.62 o 
  -7   3  10       17.06       14.50      6.35 o 
  -6   3  10        0.33        0.43      5.23 o 
  -5   3  10       90.83       82.83     11.06 o 
  -4   3  10        1.27        6.51      2.26 o 
  -3   3  10        9.28       15.13      3.12 o 
  -2   3  10      661.59      638.49     21.61 o 
  -1   3  10        2.73        2.38      1.74 o 
   0   3  10       52.26       53.16     13.81 o 
   1   3  10       21.62       18.62      2.63 o 
   2   3  10       13.82       16.38      2.93 o 
   3   3  10       28.35       25.91      3.51 o 
   4   3  10        2.76        1.87      4.33 o 
   5   3  10        0.81        7.43      6.46 o 
  -7   4  10        7.35       12.96      6.46 o 
  -6   4  10       46.89       49.10      4.65 o 
  -5   4  10      267.82      244.91     19.27 o 
  -4   4  10      714.90      719.85     29.69 o 
  -3   4  10      292.29      322.02     18.59 o 
  -2   4  10      903.14      931.49     32.92 o 
  -1   4  10      859.34      965.71     33.39 o 
   0   4  10      664.10      654.31     32.99 o 
   1   4  10       79.70       72.98      7.03 o 
   2   4  10      114.00       84.91      7.15 o 
   3   4  10       31.20       29.53      4.95 o 
   4   4  10       36.44       38.34      5.82 o 
   5   4  10      138.99      154.13     14.51 o 
  -7   5  10        0.00       10.76      6.66 o 
  -6   5  10        7.97       18.31      3.89 o 
  -4   5  10        5.47        2.84      2.39 o 
  -3   5  10       75.73       64.63      6.73 o 
  -2   5  10        5.76        6.05      3.14 o 
  -1   5  10       69.55       81.94      9.28 o 
   0   5  10       13.99       17.17      3.00 o 
   1   5  10      140.61      127.70     10.54 o 
   2   5  10       46.43       38.18      4.83 o 
   3   5  10      280.88      295.30     21.90 o 
   4   5  10        0.41        5.39      2.88 o 
   5   5  10       26.49       29.14      6.84 o 
  -7   6  10       30.19       29.62      7.12 o 
  -6   6  10        8.57       18.76      3.86 o 
  -5   6  10      168.99      173.93     35.10 o 
  -4   6  10      407.57      373.67     20.61 o 
  -3   6  10      185.27      158.67     11.86 o 
  -2   6  10      613.27      510.59     30.73 o 
  -1   6  10      418.30      416.94     21.40 o 
   0   6  10      298.45      293.63     16.39 o 
   1   6  10      138.02      140.50     10.24 o 
   2   6  10       35.57       25.46      4.23 o 
   3   6  10        5.48        6.79      6.25 o 
   4   6  10       72.07       76.84     11.81 o 
   5   6  10      173.11      165.89     15.19 o 
  -7   7  10        3.56        3.07      6.97 o 
  -6   7  10        6.12        8.43      6.02 o 
  -5   7  10       20.38       32.90      7.69 o 
  -4   7  10       35.65       36.17      7.62 o 
  -3   7  10        7.81        9.50      2.22 o 
  -2   7  10       14.77        8.04      1.99 o 
  -1   7  10       82.28       75.31     10.18 o 
   0   7  10        0.95        4.03      1.80 o 
   1   7  10        0.70       -1.45      1.78 o 
   2   7  10      230.51      203.22     17.44 o 
   3   7  10       13.38        8.46      4.97 o 
   4   7  10        0.59        0.03      3.59 o 
   5   7  10       15.73       18.44      4.76 o 
  -6   8  10       48.85       54.32      5.80 o 
  -5   8  10      231.28      217.31     18.09 o 
  -4   8  10      468.23      522.74     25.41 o 
  -3   8  10      155.43      149.17     11.61 o 
  -2   8  10      917.58      841.22     32.56 o 
  -1   8  10      606.62      605.83     22.13 o 
   0   8  10      235.89      245.56     15.06 o 
   1   8  10      479.57      520.29     23.72 o 
   2   8  10      751.92      777.76     39.57 o 
   3   8  10      129.72      139.57     13.44 o 
   4   8  10       52.53       41.89      8.61 o 
   5   8  10      115.32      146.61     21.62 o 
  -6   9  10        3.96       20.04      4.20 o 
  -5   9  10        5.37        5.45      7.25 o 
  -4   9  10       84.13       44.63     10.25 o 
  -3   9  10       25.26       33.63      4.91 o 
  -2   9  10        0.01        3.76      2.38 o 
  -1   9  10        9.15       12.26      2.21 o 
   0   9  10        0.78        0.36      2.50 o 
   1   9  10        5.67        4.30      1.84 o 
   2   9  10      379.99      382.05     26.81 o 
   3   9  10        7.99        6.16      4.79 o 
   4   9  10        3.27       -0.60      4.04 o 
  -6  10  10      269.42      293.99     23.53 o 
  -5  10  10      103.75       78.50      7.49 o 
  -4  10  10      141.37      173.17     16.46 o 
  -3  10  10      237.60      231.90     15.25 o 
  -2  10  10       41.44       31.98      4.35 o 
  -1  10  10       92.96       92.55      8.01 o 
   0  10  10       97.32      100.10      8.55 o 
   1  10  10     1499.38     1481.13     43.49 o 
   2  10  10      408.78      423.32     28.99 o 
   3  10  10       52.33       30.67      5.47 o 
   4  10  10       73.72       84.62     10.71 o 
  -6  11  10        0.02        2.88      8.63 o 
  -5  11  10        4.13       10.63      7.66 o 
  -4  11  10      107.47      100.33     13.45 o 
  -3  11  10       18.32       13.04      2.44 o 
  -2  11  10      143.67      133.16      9.01 o 
  -1  11  10        2.61        5.61      2.66 o 
   0  11  10        1.28        1.04      3.29 o 
   1  11  10        0.89        0.63      3.52 o 
   2  11  10        5.01        4.84      2.88 o 
   3  11  10       10.91       18.08      3.41 o 
   4  11  10        0.01        9.24      4.16 o 
  -6  12  10       71.29       56.78      7.43 o 
  -5  12  10      162.39      185.05     16.98 o 
  -4  12  10      393.94      372.36     27.85 o 
  -3  12  10        3.49        7.24      2.56 o 
  -2  12  10       48.55       40.93      5.48 o 
  -1  12  10      131.29      100.47      7.68 o 
   0  12  10      377.94      368.67     20.10 o 
   1  12  10      121.59      109.45     14.23 o 
   2  12  10      401.94      439.75     30.39 o 
   3  12  10       38.69       33.41      6.89 o 
   4  12  10       69.87       81.09      9.98 o 
  -6  13  10       17.29       18.35      6.76 o 
  -5  13  10        3.05        4.39     10.04 o 
  -4  13  10       66.77       66.96      8.76 o 
  -3  13  10        6.46        2.50      2.24 o 
  -2  13  10       12.05       11.30      2.25 o 
  -1  13  10        6.04        6.32      2.72 o 
   0  13  10       15.06        8.62      7.65 o 
   1  13  10        0.70       12.20      7.94 o 
   2  13  10       63.75       58.13     10.28 o 
   3  13  10        7.30        1.06      4.56 o 
   4  13  10       11.29       26.80      7.07 o 
  -5  14  10      231.99      209.93     18.81 o 
  -4  14  10       99.51       89.81     11.13 o 
  -3  14  10      404.41      358.34     27.05 o 
  -2  14  10       92.43      109.72      9.24 o 
  -1  14  10      292.53      302.85     16.03 o 
   0  14  10      414.23      471.93     23.81 o 
   1  14  10      456.48      553.19     34.83 o 
   2  14  10      106.68      130.49     13.67 o 
   3  14  10       53.05       43.62      9.51 o 
   4  14  10       32.30       25.11      9.28 o 
  -5  15  10        2.33        1.89      5.66 o 
  -4  15  10       19.83       17.96      3.50 o 
  -3  15  10        0.49        7.39      3.25 o 
  -2  15  10       62.38       46.54      5.99 o 
  -1  15  10      158.83      183.44     11.40 o 
   0  15  10       11.21       13.43      2.37 o 
   1  15  10       42.42       51.34      6.03 o 
   2  15  10        0.35        4.36      3.44 o 
   3  15  10       28.23       33.08      5.78 o 
  -5  16  10       76.34       77.02     19.57 o 
  -4  16  10      237.16      244.47     21.66 o 
  -3  16  10       66.03       63.62     12.20 o 
  -2  16  10      273.72      279.67     15.40 o 
  -1  16  10      192.58      163.68     11.31 o 
   0  16  10      486.10      418.66     29.46 o 
   1  16  10      140.01      141.73     17.13 o 
   2  16  10       52.94       37.56      8.56 o 
   3  16  10       44.09       37.56      7.02 o 
  -5  17  10        1.88        2.36      6.35 o 
  -4  17  10        1.72       -3.29      8.38 o 
  -3  17  10        8.37       16.07      7.23 o 
  -2  17  10       24.80       18.46      2.83 o 
  -1  17  10        3.35        5.48      2.73 o 
   0  17  10       13.18       20.45      4.87 o 
   1  17  10        6.85        9.76      3.53 o 
   2  17  10       41.56       33.12      4.67 o 
   3  17  10       85.45      113.81     24.55 o 
  -4  18  10      160.47      165.59     16.92 o 
  -3  18  10      288.78      307.47     25.01 o 
  -2  18  10       24.99       29.20      3.42 o 
  -1  18  10       42.93       49.55      4.11 o 
   0  18  10      241.32      230.24     19.95 o 
   1  18  10       42.19       40.61      8.46 o 
   2  18  10       98.80      115.33     13.39 o 
   3  18  10       56.21       95.52     15.48 o 
  -4  19  10        5.15       18.81      6.05 o 
  -3  19  10        0.05        7.41      6.20 o 
  -2  19  10       14.14       27.62      3.57 o 
  -1  19  10        8.65        6.61      2.61 o 
   0  19  10       12.72       24.32      5.15 o 
   1  19  10       11.61       17.76      6.51 o 
   2  19  10       26.24       27.77      6.97 o 
  -4  20  10      115.33      151.58     32.39 o 
  -3  20  10      202.39      206.63     19.83 o 
  -2  20  10        1.11        4.94      4.00 o 
  -1  20  10      336.74      384.12     28.51 o 
   0  20  10       22.96       38.65     11.25 o 
   1  20  10      100.83      100.72     18.37 o 
   2  20  10      204.66      225.32     29.31 o 
  -3  21  10       11.59        9.89      6.20 o 
  -2  21  10       14.22       29.60      6.57 o 
  -1  21  10       27.64       36.95      9.22 o 
   0  21  10        0.06        2.71      4.04 o 
   1  21  10        3.02        7.17      6.30 o 
  -2  22  10      377.09      451.83     22.20 o 
  -1  22  10        1.63        3.33      5.89 o 
   0  22  10       87.01       83.37     19.68 o 
  -5   1  11      180.73      195.34     12.93 o 
  -4   1  11      558.65      567.48     25.75 o 
  -3   1  11        3.83        5.74      2.33 o 
  -2   1  11       10.53        6.79      1.57 o 
  -1   1  11      209.24      206.41     17.19 o 
   0   1  11      702.69      709.94     35.29 o 
   1   1  11      642.94      640.64     33.23 o 
   2   1  11      224.48      214.40     17.28 o 
   3   1  11      112.67      107.20     16.19 o 
   4   1  11       54.24       46.12     11.89 o 
  -6   2  11        6.45        7.75      3.79 o 
  -5   2  11        3.27        4.29      3.56 o 
  -4   2  11       80.67       80.58      7.12 o 
  -3   2  11      233.82      286.83     17.15 o 
  -2   2  11      364.34      373.46     16.65 o 
  -1   2  11       11.06       10.61      6.30 o 
   0   2  11       75.70       72.13     11.37 o 
   1   2  11        6.07       13.07      2.42 o 
   2   2  11        8.97        9.95      2.41 o 
   3   2  11       95.35       94.30     14.30 o 
   4   2  11       26.38       25.11      5.23 o 
  -6   3  11        0.68       -3.05      4.61 o 
  -5   3  11      103.53       89.43      8.93 o 
  -4   3  11      598.29      542.78     25.89 o 
  -3   3  11      752.06      727.22     29.98 o 
  -2   3  11      184.17      212.94     14.61 o 
  -1   3  11      178.75      141.67     13.86 o 
   0   3  11      252.79      263.78     19.59 o 
   1   3  11      430.68      441.11     26.99 o 
   2   3  11      278.41      285.54     20.43 o 
   3   3  11        0.94        1.89      3.18 o 
   4   3  11       12.92       18.70      6.51 o 
  -6   4  11        1.41       -1.57      4.18 o 
  -5   4  11        6.22        6.19      5.89 o 
  -4   4  11        3.27        8.56      2.38 o 
  -3   4  11        0.36        1.95      2.30 o 
  -2   4  11      132.12      138.59     11.15 o 
  -1   4  11       26.90       20.87     10.09 o 
   0   4  11       43.25       44.04      8.99 o 
   1   4  11        3.22        3.28      3.33 o 
   2   4  11      194.92      187.50     12.53 o 
   3   4  11      141.94      146.14     35.13 o 
   4   4  11        0.28        0.00      5.64 o 
  -6   5  11        0.81       13.04      3.99 o 
  -5   5  11       25.94       31.20      8.12 o 
  -4   5  11      522.07      610.52     27.91 o 
  -3   5  11     1235.39     1382.31     43.72 o 
  -2   5  11     1038.02     1079.67     37.34 o 
  -1   5  11      328.43      293.03     21.99 o 
   0   5  11      682.59      668.64     34.86 o 
   1   5  11      149.37      147.20     13.62 o 
   2   5  11      217.49      208.88     13.58 o 
   3   5  11       71.37       57.12      9.10 o 
   4   5  11       51.07       49.65     11.12 o 
  -6   6  11        1.41       -3.12      4.04 o 
  -5   6  11       41.14       36.96      9.66 o 
  -4   6  11        6.18        9.88      2.44 o 
  -3   6  11       66.51       74.92     10.58 o 
  -2   6  11        6.63       13.22      4.79 o 
  -1   6  11        3.13       12.06      7.66 o 
   0   6  11       46.97       37.87      6.45 o 
   1   6  11        6.36        7.09      2.35 o 
   2   6  11        0.89        0.75      4.79 o 
   3   6  11       66.72       57.86     12.55 o 
   4   6  11        2.64        1.76      4.14 o 
  -6   7  11       18.77       11.07      8.07 o 
  -5   7  11       96.88       99.22     10.23 o 
  -4   7  11      260.11      255.55     16.30 o 
  -3   7  11      693.82      676.17     29.64 o 
  -2   7  11      234.61      241.17     15.82 o 
  -1   7  11       16.95       35.13      4.43 o 
   0   7  11      258.22      274.49     21.26 o 
   1   7  11      329.14      290.46     17.10 o 
   2   7  11      419.94      458.64     29.20 o 
   3   7  11      130.95      126.51     12.10 o 
   4   7  11       43.60       27.72      7.28 o 
  -6   8  11        6.30       11.47      7.05 o 
  -5   8  11        0.85        5.93      3.51 o 
  -4   8  11        0.55       -2.33      2.33 o 
  -3   8  11        0.17        1.88      2.91 o 
  -2   8  11       56.10       47.01      5.45 o 
  -1   8  11      164.19      157.20     14.96 o 
   0   8  11       14.75       26.17      6.64 o 
   1   8  11        0.65        3.28      5.38 o 
   2   8  11      161.15      158.50     14.36 o 
   3   8  11        7.23        6.15     10.50 o 
   4   8  11        8.36       10.70      4.42 o 
  -6   9  11      220.39      271.80     22.25 o 
  -5   9  11        7.26       10.40      8.61 o 
  -4   9  11      432.72      434.06     29.82 o 
  -3   9  11      326.93      304.00     18.42 o 
  -2   9  11       16.31       13.20      2.41 o 
  -1   9  11       55.66       43.07      5.14 o 
   0   9  11       34.07       29.77      4.71 o 
   1   9  11     1045.11     1058.25     37.10 o 
   2   9  11      133.82      157.68     14.97 o 
   3   9  11       40.25       49.63     11.25 o 
   4   9  11       13.88       27.08      5.25 o 
  -6  10  11       34.74       55.60     12.66 o 
  -5  10  11       11.29       38.48      6.10 o 
  -4  10  11       13.64       15.23      5.10 o 
  -3  10  11        3.21        5.61      2.30 o 
  -2  10  11       27.15       26.50      2.89 o 
  -1  10  11       48.60       46.88      7.05 o 
   0  10  11       14.01       10.91      4.24 o 
   1  10  11       18.43       33.05      4.35 o 
   2  10  11        0.03        3.66      6.12 o 
   3  10  11       43.71       35.41      6.00 o 
   4  10  11       18.61       17.25      8.05 o 
  -6  11  11       45.01       39.20      6.71 o 
  -5  11  11      103.55       85.09      8.33 o 
  -4  11  11      102.58       78.09     11.48 o 
  -3  11  11       45.58       65.76      7.87 o 
  -2  11  11       65.48       72.64      7.74 o 
  -1  11  11       96.68      130.64     12.18 o 
   0  11  11      503.42      551.70     25.97 o 
   1  11  11      127.10      141.89     14.12 o 
   2  11  11      506.19      518.43     33.23 o 
   3  11  11        8.73        8.14      3.76 o 
   4  11  11       64.31       81.27     16.40 o 
  -6  12  11       31.19       34.74      7.07 o 
  -4  12  11        1.71        6.21      3.95 o 
  -3  12  11      156.79      113.65      9.70 o 
  -2  12  11        0.00        3.71      2.98 o 
  -1  12  11        2.01        3.43      1.96 o 
   0  12  11       20.18       26.48      4.68 o 
   1  12  11        8.32        9.88      3.24 o 
   2  12  11      155.16      146.24     14.82 o 
   3  12  11        2.65        8.23      7.81 o 
  -5  13  11       93.28       80.99      8.27 o 
  -4  13  11      131.46      102.54     12.38 o 
  -3  13  11      131.08      131.33     13.54 o 
  -2  13  11       62.64       48.20      4.54 o 
  -1  13  11      114.09      128.60      9.15 o 
   0  13  11      105.42       98.47      9.50 o 
   1  13  11      283.74      310.60     24.88 o 
   2  13  11       67.32       56.61      6.12 o 
   3  13  11       86.33      101.34      9.90 o 
  -5  14  11        0.40       14.66      6.00 o 
  -4  14  11       16.25        8.22      3.55 o 
  -3  14  11       22.91       16.65      3.22 o 
  -2  14  11        1.19       -2.38      2.38 o 
  -1  14  11       73.97       67.06      5.81 o 
   0  14  11        4.78        6.79      3.01 o 
   1  14  11        5.68        5.68      3.35 o 
   2  14  11        2.20        4.08      3.68 o 
   3  14  11       18.60       14.81      6.97 o 
  -5  15  11      173.26      149.27     22.39 o 
  -4  15  11      153.76      161.77     15.47 o 
  -3  15  11      255.35      237.51     20.90 o 
  -2  15  11      192.49      206.00     12.59 o 
  -1  15  11       83.36       83.04      6.62 o 
   0  15  11      222.62      224.29     19.27 o 
   1  15  11       29.67       43.70      7.97 o 
   2  15  11       33.71       42.44      7.65 o 
   3  15  11      122.11      153.58     22.19 o 
  -5  16  11        0.90        9.22      6.35 o 
  -4  16  11       35.33       29.88      7.07 o 
  -3  16  11       14.33       18.10      3.95 o 
  -2  16  11       18.93       23.24      5.21 o 
  -1  16  11        0.08       -0.35      2.68 o 
   0  16  11        0.74        5.35      6.35 o 
   1  16  11        5.59        2.39      3.73 o 
   2  16  11        8.33        6.30      4.01 o 
  -4  17  11      202.69      229.01     32.08 o 
  -3  17  11       79.66       61.61      9.84 o 
  -2  17  11      120.20      122.33      8.91 o 
  -1  17  11       45.98       58.26      8.21 o 
   0  17  11      216.86      211.60     19.59 o 
   1  17  11       44.80       55.23      6.97 o 
   2  17  11      155.02      164.75     22.80 o 
  -4  18  11       12.58       26.75      8.92 o 
  -3  18  11        3.64       -0.32      3.91 o 
  -2  18  11        6.98        8.53      3.06 o 
  -1  18  11       15.06       21.56      2.99 o 
   0  18  11       77.26       63.68      7.70 o 
   1  18  11       11.37       25.30      4.76 o 
   2  18  11       82.66       87.78     14.35 o 
  -3  19  11      145.93      159.11     14.68 o 
  -2  19  11       43.19       39.43      5.80 o 
  -1  19  11      415.59      462.22     24.92 o 
   0  19  11       92.43      100.57     10.96 o 
   1  19  11       84.89       88.19     19.98 o 
  -3  20  11        4.47        9.17      6.20 o 
  -2  20  11        3.48        6.12      3.51 o 
  -1  20  11        6.95       19.78      4.25 o 
   0  20  11       19.07       29.15      4.69 o 
   1  20  11       13.73       38.23      6.71 o 
  -2  21  11      252.59      295.86     19.15 o 
  -1  21  11       19.42       32.03      7.79 o 
   0  21  11       54.66       68.61     13.78 o 
  -5   0  12       41.14       43.45      5.94 o 
  -4   0  12       33.60       23.21      4.25 o 
  -3   0  12     1226.85     1207.69     48.54 o 
  -2   0  12       98.02      108.74     16.40 o 
  -1   0  12      357.32      298.03     30.85 o 
   0   0  12      125.85      118.53     16.24 o 
   1   0  12      307.19      314.89     31.72 o 
   2   0  12      130.93      138.87     18.09 o 
  -6   1  12        9.58       20.19      5.84 o 
  -5   1  12        6.67       15.41      3.55 o 
  -4   1  12        4.60        3.71      2.58 o 
  -3   1  12       17.01       23.65      7.31 o 
  -2   1  12       41.30       52.86      5.08 o 
  -1   1  12        0.25       -2.10      2.10 o 
   0   1  12        8.10       15.72      2.42 o 
   1   1  12        0.04       -0.51      2.45 o 
   2   1  12       11.58       15.47     11.68 o 
   3   1  12       29.86       11.99      4.87 o 
  -6   2  12      171.11      175.97     21.78 o 
  -5   2  12       64.84       65.99      6.12 o 
  -4   2  12      226.40      262.53     16.15 o 
  -3   2  12       61.40       65.21      5.56 o 
  -2   2  12      682.40      724.12     30.40 o 
  -1   2  12      109.33      120.18     11.48 o 
   0   2  12      311.72      337.28     27.29 o 
   1   2  12      204.29      238.09     18.62 o 
   2   2  12      225.91      246.13     18.73 o 
   3   2  12       23.23       18.14      5.07 o 
  -6   3  12       11.61        5.23      6.46 o 
  -5   3  12       52.26       50.68      4.04 o 
  -4   3  12       12.26       12.51      3.13 o 
  -3   3  12       80.50       60.81     14.78 o 
  -2   3  12      173.97      162.98     12.26 o 
  -1   3  12       81.34       75.73      8.72 o 
   0   3  12      185.24      166.99     15.56 o 
   1   3  12        0.02        1.47      4.41 o 
   2   3  12       26.66       19.44      3.74 o 
   3   3  12       40.50       38.79      7.38 o 
  -6   4  12        2.70        9.33     12.71 o 
  -5   4  12      167.55      163.07     14.32 o 
  -4   4  12      128.22      154.48     11.47 o 
  -3   4  12      661.92      666.77     29.85 o 
  -2   4  12        2.64        4.00      2.04 o 
  -1   4  12        1.24        0.30      5.41 o 
   0   4  12      116.25      129.92     12.80 o 
   1   4  12      251.03      274.25     20.76 o 
   2   4  12      304.52      310.33     22.19 o 
   3   4  12      195.02      185.81     23.16 o 
  -6   5  12        8.63       -0.74     10.43 o 
  -5   5  12       26.76       13.94      3.87 o 
  -4   5  12        3.65        6.71      2.98 o 
  -3   5  12        5.54        9.32      3.28 o 
  -2   5  12        0.39       -2.03      2.03 o 
  -1   5  12      388.85      379.48     26.28 o 
   0   5  12       12.66       11.14      2.63 o 
   1   5  12       15.54       36.26      9.74 o 
   2   5  12       19.09       22.50      4.92 o 
   3   5  12      103.66       69.49      9.48 o 
   4   5  12        3.85       19.73      6.41 o 
  -6   6  12       18.04       20.89      4.44 o 
  -5   6  12       92.94       89.89     10.98 o 
  -4   6  12      111.97       96.59      7.57 o 
  -3   6  12     1047.49      946.40     36.93 o 
  -2   6  12      399.25      328.17     19.76 o 
  -1   6  12      118.84      126.08     13.44 o 
   0   6  12       37.77       31.17      6.83 o 
   1   6  12      116.01      140.16     15.09 o 
   2   6  12      722.37      766.39     57.29 o 
   3   6  12      226.86      264.62     29.52 o 
   4   6  12       24.39       46.68      9.43 o 
  -6   7  12        1.22       -0.23      8.69 o 
  -5   7  12        1.89        5.94      4.66 o 
  -4   7  12        2.33        6.27      2.61 o 
  -3   7  12       10.54       17.73      2.83 o 
  -2   7  12       18.17       26.14      5.65 o 
  -1   7  12      601.26      566.72     51.78 o 
   0   7  12        4.96       -2.66      2.66 o 
   1   7  12        3.18        0.61      7.74 o 
   2   7  12       38.05       62.31     10.09 o 
   3   7  12        2.02       -0.10      3.80 o 
   4   7  12       21.40       27.84      6.66 o 
  -6   8  12       66.78       48.63      9.22 o 
  -5   8  12       18.45        7.56      5.69 o 
  -4   8  12      252.75      254.24     16.63 o 
  -3   8  12      621.62      647.85     29.67 o 
  -2   8  12       40.32       68.55      6.82 o 
  -1   8  12      209.81      240.53     20.05 o 
   0   8  12      158.84      179.01     22.34 o 
   1   8  12      506.08      572.42     33.34 o 
   2   8  12       17.40        5.64      4.46 o 
   3   8  12       78.21       80.18     11.92 o 
  -6   9  12        9.61       11.32      6.87 o 
  -5   9  12       25.97       35.97      6.20 o 
  -4   9  12        8.60       13.48      4.54 o 
  -3   9  12       38.36       28.60      3.11 o 
  -2   9  12       47.97       60.50      7.14 o 
  -1   9  12       57.49       34.26      5.46 o 
   0   9  12       28.13       35.46      4.33 o 
   1   9  12       22.82       19.02      3.06 o 
   2   9  12        7.34        6.04      3.40 o 
   3   9  12      141.51      138.46     13.44 o 
  -5  10  12       37.21       30.95      4.70 o 
  -4  10  12      116.77       87.91      8.93 o 
  -3  10  12       88.44       52.98      8.28 o 
  -2  10  12      409.40      362.08     21.62 o 
  -1  10  12       50.44       43.24      7.02 o 
   0  10  12      190.54      186.60     16.46 o 
   1  10  12      242.42      283.53     33.51 o 
   2  10  12      177.98      181.18     17.17 o 
   3  10  12        5.72       -1.22      4.82 o 
  -5  11  12       22.10       13.25      9.43 o 
  -4  11  12       20.05       18.14      4.92 o 
  -3  11  12        0.67        4.70      2.75 o 
  -2  11  12       16.32        2.56      4.48 o 
  -1  11  12       10.10       15.26      3.46 o 
   0  11  12        0.01       -2.90      2.90 o 
   1  11  12        7.25        4.29      3.22 o 
   2  11  12       34.73       34.78      5.94 o 
   3  11  12        3.74        2.56      4.24 o 
  -5  12  12      163.55      188.01     24.65 o 
  -4  12  12       85.46       93.12     11.67 o 
  -3  12  12      308.84      303.32     18.85 o 
  -2  12  12      117.19      109.96     10.23 o 
  -1  12  12      154.46      135.72     13.50 o 
   0  12  12      221.80      217.19     39.82 o 
   1  12  12      226.75      264.46     21.71 o 
   2  12  12       62.10       70.30     16.65 o 
   3  12  12       35.27       23.98      6.35 o 
  -5  13  12        1.44       13.63      6.10 o 
  -4  13  12        4.32       12.30      4.07 o 
  -3  13  12        0.62       -0.86      2.69 o 
  -2  13  12        0.00       10.58      3.22 o 
  -1  13  12       63.96       76.59      8.77 o 
   0  13  12        6.47        8.07      7.76 o 
   1  13  12        0.61        8.44      7.10 o 
   2  13  12       25.56       21.82      4.77 o 
   3  13  12       45.46       64.93     10.30 o 
  -5  14  12       56.16       62.36      9.48 o 
  -4  14  12       90.80      100.01     10.29 o 
  -3  14  12       20.95       27.40     12.35 o 
  -2  14  12       96.10      103.43      8.96 o 
  -1  14  12       53.26       65.85      8.16 o 
   0  14  12       45.19       40.48      8.83 o 
   1  14  12       70.37       75.87     12.73 o 
   2  14  12       72.50       44.84      9.68 o 
  -4  15  12       10.42       16.91      5.79 o 
  -3  15  12       29.50       23.07      3.84 o 
  -2  15  12      137.23      138.70     11.42 o 
  -1  15  12       15.11       18.19      3.37 o 
   0  15  12        5.76       16.31      3.87 o 
   1  15  12       28.45       20.00      3.94 o 
   2  15  12       10.55       22.85      6.30 o 
  -4  16  12      170.15      153.37     21.73 o 
  -3  16  12      133.67      110.92     14.58 o 
  -2  16  12       58.43       43.00      6.25 o 
  -1  16  12       52.13       43.24      5.92 o 
   0  16  12      161.12      168.18     15.64 o 
   1  16  12       16.42       19.18      5.94 o 
   2  16  12       82.93       83.89     11.99 o 
  -4  17  12        0.94       15.94      6.30 o 
  -3  17  12       11.38        7.54     15.48 o 
  -2  17  12       32.52       34.54      6.13 o 
  -1  17  12        1.96        7.81      5.21 o 
   0  17  12       35.60       57.21      7.99 o 
   1  17  12        0.01       13.63      6.71 o 
  -3  18  12       64.38       62.77     15.99 o 
  -2  18  12      185.09      196.95     16.37 o 
  -1  18  12      362.15      449.80     24.31 o 
   0  18  12       39.94       39.71      8.05 o 
   1  18  12      102.82      146.76     20.24 o 
  -2  19  12        0.01        8.35      8.97 o 
  -1  19  12        5.96        0.00      4.17 o 
   0  19  12        0.46        0.26      6.20 o 
  -5   1  13        4.09        3.02      3.76 o 
  -4   1  13        2.70        9.99      3.19 o 
  -3   1  13      260.12      297.71     23.22 o 
  -2   1  13      590.87      685.62     39.10 o 
  -1   1  13      531.62      560.28     33.36 o 
   0   1  13       47.58       53.85     13.94 o 
   1   1  13      246.55      239.06     28.93 o 
   2   1  13      149.02      107.35     13.99 o 
  -6   2  13       11.75        3.69      6.51 o 
  -5   2  13       28.45       25.18      3.88 o 
  -4   2  13        5.14        6.74      5.97 o 
  -3   2  13       15.49       12.13      5.40 o 
  -2   2  13       18.38       15.75      3.77 o 
  -1   2  13      102.65       75.25      7.90 o 
   0   2  13       10.67        4.65      2.63 o 
   1   2  13       19.84       36.36     10.53 o 
   2   2  13       28.82       31.49      4.10 o 
   3   2  13        2.09       -5.23      5.23 o 
  -6   3  13      108.32      151.01     18.35 o 
  -5   3  13      105.78      103.73      9.86 o 
  -4   3  13      105.47       95.14     11.74 o 
  -3   3  13       65.01       86.60      7.61 o 
  -2   3  13      990.35      957.61     46.36 o 
  -1   3  13       13.08       13.96     10.30 o 
   0   3  13       78.09       75.94     17.78 o 
   1   3  13       45.22       49.28      5.15 o 
   2   3  13      212.40      244.40     23.39 o 
   3   3  13      285.38      417.02     38.89 o 
  -5   4  13        2.89       13.92      4.26 o 
  -4   4  13        0.99       -2.66      2.66 o 
  -3   4  13       21.12       35.58      3.74 o 
  -2   4  13       12.52        8.41      4.36 o 
  -1   4  13        6.45        4.49      6.56 o 
   0   4  13       32.79       16.46      3.02 o 
   1   4  13       42.28       17.15      3.58 o 
   3   4  13       42.74       39.92      8.76 o 
  -6   5  13       19.22       21.73      6.61 o 
  -5   5  13      457.74      479.02     32.05 o 
  -4   5  13       37.30       44.02      4.60 o 
  -3   5  13      416.55      502.34     25.65 o 
  -2   5  13        3.78       13.95      3.52 o 
  -1   5  13       22.91        9.73      2.75 o 
   0   5  13       12.67       14.16      7.38 o 
   1   5  13       87.03       71.94      8.53 o 
   2   5  13      295.81      321.04     34.18 o 
   3   5  13      113.09       99.10     13.48 o 
  -6   6  13       14.47       14.50      7.17 o 
  -5   6  13        7.47        7.11      9.35 o 
  -4   6  13        0.17       -0.83      2.94 o 
  -3   6  13        9.60       23.67      3.47 o 
  -2   6  13       44.99       47.03     11.25 o 
  -1   6  13       91.91      112.79     15.35 o 
   0   6  13        4.51        4.85      4.48 o 
   1   6  13        1.82        7.85      3.18 o 
   2   6  13        0.02       -5.12      5.12 o 
   3   6  13        1.43        4.46      5.64 o 
  -5   7  13        9.36        8.78      4.02 o 
  -4   7  13      181.79      192.70     14.12 o 
  -3   7  13      202.90      222.59     18.36 o 
  -2   7  13       39.95       55.70      5.02 o 
  -1   7  13        4.58        5.02      4.56 o 
   0   7  13        2.38       -2.14      2.97 o 
   1   7  13      200.89      202.58     17.47 o 
   2   7  13      110.49      130.82     18.09 o 
   3   7  13      122.68      136.26     17.17 o 
  -5   8  13       30.21       14.53      6.43 o 
  -4   8  13       33.90       35.63      4.58 o 
  -3   8  13       29.33       38.60      9.30 o 
  -2   8  13        2.31        8.37      3.66 o 
  -1   8  13        4.76       11.08      8.74 o 
   0   8  13       18.76       24.32      5.92 o 
   1   8  13        6.36       -0.55      3.29 o 
   2   8  13       11.92       14.50      5.12 o 
   3   8  13       22.37       34.90      6.56 o 
  -5   9  13       38.50       39.71     11.99 o 
  -4   9  13      151.71      134.66     13.85 o 
  -3   9  13      189.64      192.87     14.16 o 
  -2   9  13      536.50      483.50     25.93 o 
  -1   9  13      150.00      134.86     12.67 o 
   0   9  13      146.64      126.74     12.92 o 
   1   9  13      128.19      143.48     21.21 o 
   2   9  13       95.39      107.51     14.19 o 
  -5  10  13        8.04       -6.05      6.05 o 
  -4  10  13        5.75        9.49      5.23 o 
  -3  10  13       11.64       49.28      4.66 o 
  -2  10  13        2.33        3.87      2.57 o 
  -1  10  13       10.18       10.73      3.39 o 
   0  10  13        2.49        2.77      3.22 o 
   1  10  13        8.49       22.44      5.59 o 
   2  10  13        4.82       20.29      5.48 o 
  -5  11  13       16.24       34.38      6.25 o 
  -4  11  13       67.35       72.80     10.74 o 
  -3  11  13      161.64      193.00     14.35 o 
  -2  11  13      211.39      236.32     16.84 o 
  -1  11  13      104.70      119.50     12.48 o 
   0  11  13      148.95      135.44     17.86 o 
   1  11  13      226.42      188.98     24.44 o 
   2  11  13       13.03        7.74      5.84 o 
  -5  12  13        1.47       18.65      6.97 o 
  -4  12  13        4.73       14.62      4.08 o 
  -3  12  13       12.11       21.20      3.89 o 
  -2  12  13        0.42        2.58      3.43 o 
  -1  12  13       54.84       45.55      8.02 o 
   0  12  13       34.14       45.35      6.34 o 
   1  12  13        0.11       14.09      5.18 o 
  -4  13  13       68.05       45.04      7.74 o 
  -3  13  13      128.37      113.49      9.56 o 
  -2  13  13      120.62      106.44      9.01 o 
  -1  13  13       78.89       66.71      7.64 o 
   0  13  13       29.72       29.68      5.30 o 
   1  13  13       84.04       85.78     21.62 o 
  -4  14  13        0.97        6.61      6.05 o 
  -3  14  13       11.85        8.26      3.13 o 
  -2  14  13        3.77        1.54      5.46 o 
  -1  14  13        4.21        3.59      3.62 o 
   0  14  13        2.90       -2.92      5.28 o 
  -4  15  13      174.77      180.43     24.49 o 
  -3  15  13       24.84       26.90      6.15 o 
  -2  15  13       86.55       79.12      7.18 o 
  -1  15  13      104.65      132.39     28.41 o 
   0  15  13      135.84      189.29     27.26 o 
  -3  16  13        2.79       13.07      5.89 o 
  -2  16  13       34.71       41.34      6.54 o 
  -1  16  13       10.91       14.45      4.19 o 
  -2  17  13        9.23        9.20      4.58 o 
  -1  17  13      109.09      134.36     16.14 o 
  -5   0  14        3.20       14.35      6.05 o 
  -4   0  14       18.15       18.70      5.02 o 
  -3   0  14       22.39       14.81      4.61 o 
  -2   0  14      607.87      578.28     50.94 o 
  -1   0  14      318.98      313.04     34.18 o 
   0   0  14        2.62       -1.84      4.25 o 
   1   0  14      106.75      111.51     14.50 o 
   2   0  14       71.12       97.05     13.63 o 
  -5   1  14       11.09       17.58      4.50 o 
  -4   1  14       26.64       21.49      5.41 o 
  -3   1  14        5.32        7.38     10.30 o 
  -2   1  14       10.88       15.78      3.21 o 
  -1   1  14       11.60       24.60      7.51 o 
   0   1  14       33.44        9.38      4.30 o 
   1   1  14       36.71       19.35      3.75 o 
   2   1  14        3.77       -2.22      3.79 o 
  -5   2  14       20.37       16.54      4.38 o 
  -4   2  14       75.47       85.75     14.25 o 
  -3   2  14       63.39       60.04     10.99 o 
  -2   2  14      353.69      396.53     28.21 o 
  -1   2  14      264.56      308.98     24.09 o 
   0   2  14        2.38       10.58     13.68 o 
   1   2  14       20.81       25.51      5.64 o 
   2   2  14       95.48      109.11      9.42 o 
  -5   3  14        5.41       23.79      4.27 o 
  -4   3  14       22.59       39.43      4.61 o 
  -3   3  14        6.74        2.48      4.44 o 
  -2   3  14        9.30       11.29      3.04 o 
  -1   3  14       38.88       40.19      4.84 o 
   0   3  14      149.54      161.94     14.70 o 
   1   3  14       38.69       42.92     12.61 o 
   2   3  14        3.73        1.18      5.74 o 
  -5   4  14       11.67        9.87      5.48 o 
  -4   4  14        5.18       11.94      5.07 o 
  -3   4  14       60.54       57.30      7.62 o 
  -2   4  14      398.95      464.50     31.85 o 
  -1   4  14       56.95       72.76     10.35 o 
   0   4  14       97.23      114.96     11.11 o 
   1   4  14       12.29       19.94      3.71 o 
   2   4  14      179.31      187.91     22.19 o 
  -5   5  14        5.85       15.53      6.25 o 
  -4   5  14        2.17       -1.53      3.09 o 
  -3   5  14        0.23        5.84      2.81 o 
  -2   5  14       12.15        7.23      9.84 o 
  -1   5  14       59.11       50.60      7.55 o 
   0   5  14       28.43       17.02      3.49 o 
   1   5  14       25.18       26.67      4.06 o 
   2   5  14        4.41       -4.30      5.48 o 
  -5   6  14       92.88       79.84     11.38 o 
  -4   6  14      186.66      164.79     12.72 o 
  -3   6  14      110.86       83.30      8.31 o 
  -2   6  14        1.32        4.20      7.76 o 
  -1   6  14      394.38      382.94     27.93 o 
   0   6  14       32.59       28.53      6.12 o 
   1   6  14       81.19       82.50      9.30 o 
   2   6  14       46.05       78.40     10.91 o 
  -5   7  14       34.42       25.31      6.87 o 
  -4   7  14        0.66        2.36      5.97 o 
  -3   7  14        9.46       16.97      5.09 o 
  -2   7  14        0.10        4.89      4.69 o 
  -1   7  14      125.57      135.35     13.42 o 
   0   7  14        9.50       15.41      3.31 o 
   1   7  14       25.13       21.96      3.74 o 
   2   7  14        1.85        3.38      5.79 o 
  -5   8  14      105.24      149.22     18.75 o 
  -4   8  14      190.67      243.76     19.33 o 
  -3   8  14      140.78      167.70     13.45 o 
  -2   8  14      199.59      237.38     20.50 o 
  -1   8  14        3.11       -4.41      4.41 o 
   0   8  14       16.16       15.90      3.56 o 
   1   8  14       39.49       37.20      6.25 o 
  -4   9  14       47.97       51.57      8.49 o 
  -3   9  14        2.17       -0.14      3.70 o 
  -2   9  14       23.70       23.76      4.23 o 
  -1   9  14        3.32       -2.25      3.69 o 
   0   9  14      154.44      147.61     14.04 o 
   1   9  14        8.97       -2.46      5.43 o 
  -4  10  14       75.25       80.91     13.12 o 
  -3  10  14       80.73       80.53      6.72 o 
  -2  10  14       98.72       88.09      9.81 o 
  -1  10  14      187.35      216.55     18.65 o 
   0  10  14       23.99       28.34      3.73 o 
   1  10  14       11.37        9.68      5.59 o 
  -4  11  14        2.77       10.61      6.10 o 
  -3  11  14        3.69        5.77      3.18 o 
  -2  11  14        9.10       16.08      3.70 o 
  -1  11  14        2.67        5.80      5.74 o 
   0  11  14       26.24       35.56      5.20 o 
  -4  12  14       69.62       57.19      8.46 o 
  -3  12  14      119.07      105.71     10.41 o 
  -2  12  14      224.68      196.77     17.43 o 
  -1  12  14      137.36      116.13     21.14 o 
   0  12  14       84.47       74.51     11.17 o 
  -3  13  14       53.19       51.27      6.08 o 
  -2  13  14       14.15        4.78      7.07 o 
  -1  13  14        0.01        2.89      6.46 o 
  -3  14  14       18.01       23.53      4.96 o 
  -2  14  14       97.55      112.69     12.96 o 
  -1  14  14      127.22      175.25     20.19 o 
  -1  15  14        0.06       10.45      6.30 o 
  -4   1  15       59.58       58.28     21.86 o 
  -3   1  15       78.70      117.50     19.83 o 
  -2   1  15      161.33      171.76     15.41 o 
  -1   1  15      103.09       97.81     10.24 o 
   0   1  15       15.49        8.93      3.77 o 
   1   1  15        4.86        2.21      3.79 o 
   2   1  15       10.53       10.94      4.38 o 
  -4   2  15        5.13        8.97      8.40 o 
  -3   2  15        0.00        5.52      8.56 o 
  -2   2  15        1.52        0.45      3.53 o 
  -1   2  15        0.17        2.41      6.41 o 
   0   2  15      145.72      166.24     17.45 o 
   1   2  15        0.02        1.28      4.43 o 
  -4   3  15        1.21        6.00      5.79 o 
  -3   3  15       63.16       55.44      9.30 o 
  -2   3  15       18.39       13.99      4.66 o 
  -1   3  15      194.60      190.92     23.93 o 
   0   3  15      102.49      102.08     19.29 o 
   1   3  15       51.20       76.11      7.43 o 
  -4   4  15        5.06       13.43      6.05 o 
  -3   4  15       18.35       13.96      3.65 o 
  -2   4  15        0.63       -1.18      4.66 o 
  -1   4  15        0.10        2.32      8.66 o 
   0   4  15        1.10        0.41      3.64 o 
   1   4  15       12.13       -2.67      7.89 o 
  -4   5  15      109.09      124.01     17.12 o 
  -3   5  15       36.64       61.99      8.35 o 
  -2   5  15      124.50      140.42     13.29 o 
  -1   5  15      312.62      317.56     31.16 o 
   0   5  15      153.87      167.07     14.94 o 
   1   5  15       32.39       25.67      6.41 o 
  -4   6  15       14.11       27.79      6.07 o 
  -3   6  15        9.30        9.46      3.42 o 
  -2   6  15        0.11        1.19      3.67 o 
  -1   6  15       15.75       19.98      7.38 o 
   0   6  15        7.25        8.47      4.59 o 
   1   6  15        1.16       -5.84      5.84 o 
  -4   7  15       17.35       28.81     14.37 o 
  -3   7  15       93.59      118.60      8.74 o 
  -2   7  15       28.65       38.01      4.75 o 
  -1   7  15      191.51      224.40     18.98 o 
   0   7  15      175.64      176.25     19.68 o 
  -4   8  15       43.98       35.80      5.07 o 
  -3   8  15        3.90       31.13      4.93 o 
  -2   8  15        1.14       -0.25      3.91 o 
  -1   8  15        0.18       -1.85      3.82 o 
   0   8  15        3.14        0.82      5.94 o 
  -3   9  15       71.57       53.15     18.24 o 
  -2   9  15       39.60       31.53      5.29 o 
  -1   9  15       34.30       28.64      8.46 o 
   0   9  15       29.31       43.35      7.94 o 
  -3  10  15        9.60        7.28      5.94 o 
  -2  10  15        0.52       -0.72      5.94 o 
  -1  10  15        6.61        7.58      5.89 o 
   0  10  15       70.60       66.67     12.50 o 
  -3  11  15       39.51       44.84      9.84 o 
  -1  11  15       86.33      125.65     15.58 o 
   0  11  15       10.17       16.09      6.25 o 
                                                 
